# Supplementary material for: Gut Bacteria Improve Depressive Symptoms by Degrading Cortisol into Androgen
Source: Adv Sci (Weinh). 2026 Jan 8;13(11):e08468. doi: 10.1002/advs.202508468 (PMC12931197; doi:10.1002/advs.202508468)
Supplement: Supplementary file 2 — Supplemental Table [file ADVS-13-e08468-s001.xlsx]

## Sheet: Table S1-Healthy-species
phenotype	taxonomy rank level	NCBI taxon id	scientific name	super kingdom	Nr. runs in which the species/genus can be found	mean relative abundance	median relative abundance	SD of relative abundance
D006262	species	7	Azorhizobium caulinodans	Bacteria	3	0.0290208	0.0248571	0.0310271
D006262	species	9	Buchnera aphidicola	Bacteria	251	0.00256925	0.00201082	0.00235806
D006262	species	11	Cellulomonas gilvus	Bacteria	10	0.00267607	0.00322089	0.00197787
D006262	species	14	Dictyoglomus thermophilum	Bacteria	7	0.0012796	0.00121017	0.000759806
D006262	species	17	Methylophilus methylotrophus	Bacteria	36	0.00314799	0.00288258	0.00214055
D006262	species	19	Pelobacter carbinolicus	Bacteria	330	0.00745612	0.00201734	0.048905
D006262	species	24	Shewanella putrefaciens	Bacteria	218	0.011393	0.00137253	0.0725637
D006262	species	25	Shewanella hanedai	Bacteria	1	0.00332403	0.00332403
D006262	species	33	Myxococcus fulvus	Bacteria	5	0.00831534	0.00117726	0.0139267
D006262	species	35	Corallococcus macrosporus	Bacteria	1	0.000172818	0.000172818
D006262	species	41	Stigmatella aurantiaca	Bacteria	5	0.00257632	0.000743721	0.0035925
D006262	species	51	Chondromyces apiculatus	Bacteria	25	0.00122798	0.000743721	0.00165234
D006262	species	54	Nannocystis exedens	Bacteria	23	0.00143681	0.00107117	0.001084
D006262	species	56	Sorangium cellulosum	Bacteria	16	0.00125583	0.00107869	0.000873572
D006262	species	61	Vitreoscilla stercoraria	Bacteria	41	0.00282787	0.0017592	0.00319456
D006262	species	69	Lysobacter enzymogenes	Bacteria	20	0.00671349	0.00118224	0.0147761
D006262	species	72	Simonsiella muelleri	Bacteria	64	0.00386496	0.00205801	0.00740008
D006262	species	78	Caulobacter sp.	Bacteria	1	0.00245	0.00245
D006262	species	83	Hyphomicrobium vulgare	Bacteria	18	0.00533806	0.00107478	0.0126465
D006262	species	84	Hyphomicrobium methylovorum	Bacteria	3	0.0049007	0.00142446	0.00689997
D006262	species	86	Hyphomonas jannaschiana	Bacteria	42	0.00170312	0.000909284	0.00162362
D006262	species	94	Stella humosa	Bacteria	28	0.00193388	0.0016258	0.00122825
D006262	species	102	Polaribacter glomeratus	Bacteria	43	0.00116671	0.000774317	0.00127216
D006262	species	103	Flectobacillus major	Bacteria	158	0.00292407	0.00137363	0.00553518
D006262	species	104	Cyclobacterium marinum	Bacteria	8	0.0088366	0.00296725	0.0154746
D006262	species	106	Runella slithyformis	Bacteria	38	0.0796508	0.0656401	0.0725564
D006262	species	108	Spirosoma linguale	Bacteria	8	0.0213177	0.000951646	0.0567036
D006262	species	114	Gemmata obscuriglobus	Bacteria	300	0.00948563	0.00187086	0.0792277
D006262	species	119	Rubinisphaera brasiliensis	Bacteria	95	0.00234381	0.00109322	0.00396711
D006262	species	120	Planctopirus limnophila	Bacteria	16	0.00194782	0.00109963	0.00185569
D006262	species	122	Gimesia maris	Bacteria	216	0.00415681	0.00136846	0.0189158
D006262	species	124	Blastopirellula marina	Bacteria	28	0.00357578	0.00104269	0.00900336
D006262	species	125	Pirellula staleyi	Bacteria	160	0.00349353	0.00141891	0.0117471
D006262	species	128	Isosphaera pallida	Bacteria	32	0.0118633	0.000593239	0.0578515
D006262	species	134	Methylocystis parvus	Bacteria	2	0.0013095	0.0013095	0.000616235
D006262	species	139	Borreliella burgdorferi	Bacteria	1	0.00171493	0.00171493
D006262	species	140	Borrelia hermsii	Bacteria	1	0.000714556	0.000714556
D006262	species	142	Borrelia turicatae	Bacteria	2	0.000573431	0.000573431	2.52649e-06
D006262	species	144	Borrelia coriaceae	Bacteria	2	0.00163535	0.00163535	0.00095313
D006262	species	147	Spirochaeta aurantia	Bacteria	17	0.00291632	0.00121729	0.00395624
D006262	species	148	Spirochaeta bajacaliforniensis	Bacteria	54	0.00400498	0.00107342	0.00704827
D006262	species	150	Spirochaeta isovalerica	Bacteria	35	0.00134367	0.000721808	0.00203468
D006262	species	151	Spirochaeta litoralis	Bacteria	26	0.00247286	0.00103254	0.00320453
D006262	species	152	Treponema stenostreptum	Bacteria	48	0.00150756	0.000831222	0.00143493
D006262	species	154	Spirochaeta thermophila	Bacteria	22	0.00195423	0.000849273	0.00190661
D006262	species	156	Treponema zuelzerae	Bacteria	3	0.00399542	0.00342654	0.00333327
D006262	species	158	Treponema denticola	Bacteria	102	0.00968689	0.00214153	0.0290407
D006262	species	159	Brachyspira hyodysenteriae	Bacteria	10	0.00775326	0.00414115	0.0131199
D006262	species	160	Treponema pallidum	Bacteria	50	0.087244	0.0260469	0.123157
D006262	species	162	Treponema phagedenis	Bacteria	10	0.00183978	0.00146817	0.00223665
D006262	species	163	Treponema bryantii	Bacteria	33	0.00565652	0.00268528	0.00899808
D006262	species	164	Treponema pectinovorum	Bacteria	23	0.0183486	0.00247948	0.0641967
D006262	species	167	Treponema succinifaciens	Bacteria	114	2.53623	0.178985	5.27978
D006262	species	172	Leptospira biflexa	Bacteria	3	0.000532044	0.00046037	0.000429479
D006262	species	173	Leptospira interrogans	Bacteria	4	0.0013953	0.00148117	0.0011899
D006262	species	174	Leptospira borgpetersenii	Bacteria	18	0.00122125	0.000898749	0.00124918
D006262	species	180	Leptospirillum ferrooxidans	Bacteria	16	0.00195636	0.00179348	0.00131341
D006262	species	183	Leptonema illini	Bacteria	247	0.0034394	0.00343666	0.00217729
D006262	species	188	Magnetospirillum magnetotacticum	Bacteria	10	0.000398667	0.000304453	0.000312167
D006262	species	189	Novispirillum itersonii	Bacteria	25	0.00460537	0.00153283	0.0074887
D006262	species	190	Aquaspirillum serpens	Bacteria	93	0.0519621	0.002465	0.443875
D006262	species	192	Azospirillum brasilense	Bacteria	60	0.00401698	0.000779045	0.0161662
D006262	species	193	Azospirillum lipoferum	Bacteria	117	0.0302852	0.00144772	0.153531
D006262	species	195	Campylobacter coli	Bacteria	9	0.0467485	0.000932758	0.123937
D006262	species	196	Campylobacter fetus	Bacteria	54	0.00318067	0.00133172	0.00523842
D006262	species	197	Campylobacter jejuni	Bacteria	103	0.214115	0.00185329	1.84131
D006262	species	198	Campylobacter hyointestinalis	Bacteria	33	0.203833	0.00107963	0.785972
D006262	species	199	Campylobacter concisus	Bacteria	645	0.0379506	0.00302819	0.194592
D006262	species	200	Campylobacter curvus	Bacteria	44	0.00832418	0.00222547	0.0330584
D006262	species	201	Campylobacter lari	Bacteria	2	0.000897091	0.000897091	0.000208722
D006262	species	202	Campylobacter mucosalis	Bacteria	45	0.0140828	0.0018596	0.058314
D006262	species	203	Campylobacter rectus	Bacteria	29	0.00206484	0.00147067	0.00218971
D006262	species	204	Campylobacter showae	Bacteria	174	0.0224339	0.00259923	0.178125
D006262	species	206	Campylobacter sputorum	Bacteria	18	0.00326542	0.00106022	0.00378791
D006262	species	210	Helicobacter pylori	Bacteria	169	0.0127164	0.00194352	0.0692919
D006262	species	211	Helicobacter sp. CLO-3	Bacteria	2	0.000572126	0.000572126	0.000314242
D006262	species	213	Helicobacter cinaedi	Bacteria	28	0.0682519	0.00229681	0.282014
D006262	species	214	Helicobacter felis	Bacteria	16	0.025008	0.00283214	0.0899409
D006262	species	215	Helicobacter fennelliae	Bacteria	4	0.00230787	0.00242788	0.00202644
D006262	species	216	Helicobacter muridarum	Bacteria	3	0.00256098	0.00278567	0.00240679
D006262	species	217	Helicobacter mustelae	Bacteria	20	0.00291703	0.000807944	0.00547449
D006262	species	228	Pseudoalteromonas haloplanktis	Bacteria	79	0.00475166	0.00106852	0.0152
D006262	species	236	Brucella ovis	Bacteria	1	0.000857467	0.000857467
D006262	species	238	Elizabethkingia meningoseptica	Bacteria	12	0.0069502	0.00251809	0.0164779
D006262	species	245	Flavobacterium aquatile	Bacteria	89	0.061616	0.00118634	0.385009
D006262	species	246	Chryseobacterium balustinum	Bacteria	192	0.0108161	0.00276915	0.0480863
D006262	species	247	Empedobacter brevis	Bacteria	74	0.0153529	0.00148663	0.0694091
D006262	species	249	Terrimonas ferruginea	Bacteria	38	0.0019326	0.00142045	0.0019392
D006262	species	250	Chryseobacterium gleum	Bacteria	21	0.00334456	0.00350116	0.00204221
D006262	species	252	Halomonas halmophila	Bacteria	71	0.00401232	0.00385743	0.00324766
D006262	species	253	Chryseobacterium indologenes	Bacteria	67	0.0102277	0.00505766	0.0186927
D006262	species	254	Chryseobacterium indoltheticum	Bacteria	63	0.164655	0.0026039	0.978068
D006262	species	256	Myroides odoratus	Bacteria	107	0.00375874	0.00299531	0.00541215
D006262	species	258	Sphingobacterium spiritivorum	Bacteria	78	0.029043	0.00256391	0.218032
D006262	species	259	Sphingobacterium thalpophilum	Bacteria	89	0.00584048	0.00271304	0.0214238
D006262	species	263	Francisella tularensis	Bacteria	18	0.00859452	0.00270135	0.0243821
D006262	species	266	Paracoccus denitrificans	Bacteria	92	0.0145818	0.00420145	0.032156
D006262	species	267	Paracoccus sp.	Bacteria	2	0.01106	0.01106	0.00958837
D006262	species	271	Thermus aquaticus	Bacteria	6	0.00166654	0.000503409	0.00191181
D006262	species	274	Thermus thermophilus	Bacteria	70	0.0230668	0.00647367	0.0658362
D006262	species	276	Thermus filiformis	Bacteria	8	0.00181433	0.00112666	0.00173594
D006262	species	277	Meiothermus ruber	Bacteria	41	0.00259934	0.00223116	0.00194601
D006262	species	280	Xanthobacter autotrophicus	Bacteria	4	0.0308857	0.00483312	0.0541707
D006262	species	285	Comamonas testosteroni	Bacteria	285	0.147271	0.0031839	1.06947
D006262	species	287	Pseudomonas aeruginosa	Bacteria	1049	0.479509	0.00475949	3.30147
D006262	species	292	Burkholderia cepacia	Bacteria	121	1.18977	0.0344293	2.82047
D006262	species	293	Brevundimonas diminuta	Bacteria	411	0.351151	0.00295247	2.70401
D006262	species	294	Pseudomonas fluorescens	Bacteria	1028	0.0666508	0.00431744	0.507463
D006262	species	296	Pseudomonas fragi	Bacteria	43	0.0384228	0.03213	0.0360402
D006262	species	297	Hydrogenophilus thermoluteolus	Bacteria	62	0.00770037	0.00288768	0.021533
D006262	species	300	Pseudomonas mendocina	Bacteria	139	0.0768913	0.00510178	0.194282
D006262	species	301	Pseudomonas oleovorans	Bacteria	127	0.0260373	0.00492975	0.0973951
D006262	species	303	Pseudomonas putida	Bacteria	328	0.0196578	0.00497246	0.0591118
D006262	species	304	Pelomonas saccharophila	Bacteria	1	0.000275916	0.000275916
D006262	species	305	Ralstonia solanacearum	Bacteria	113	0.146379	0.00496796	0.452376
D006262	species	306	Pseudomonas sp.	Bacteria	76	0.0780737	0.020305	0.178277
D006262	species	316	Pseudomonas stutzeri	Bacteria	663	0.0177041	0.00447868	0.0635557
D006262	species	317	Pseudomonas syringae	Bacteria	354	0.23388	0.00583308	1.05824
D006262	species	329	Ralstonia pickettii	Bacteria	247	0.178923	0.0061393	0.443941
D006262	species	337	Burkholderia glumae	Bacteria	1	0.00114329	0.00114329
D006262	species	339	Xanthomonas campestris	Bacteria	66	0.00550181	0.00258839	0.00952279
D006262	species	343	Xanthomonas translucens	Bacteria	14	0.29015	0.00175773	1.07037
D006262	species	346	Xanthomonas citri	Bacteria	18	0.03044	0.00543357	0.0681127
D006262	species	347	Xanthomonas oryzae	Bacteria	67	0.00599014	0.00245785	0.0108128
D006262	species	350	Zoogloea ramigera	Bacteria	135	0.00453249	0.00343501	0.00547289
D006262	species	353	Azotobacter chroococcum	Bacteria	4	0.000553531	0.000547139	0.000422001
D006262	species	354	Azotobacter vinelandii	Bacteria	11	0.00275485	0.00162882	0.00228915
D006262	species	358	Agrobacterium tumefaciens	Bacteria	100	0.0126172	0.00149148	0.0988109
D006262	species	373	Agrobacterium vitis	Bacteria	22	0.00144533	0.00115433	0.00135623
D006262	species	375	Bradyrhizobium japonicum	Bacteria	49	0.00283501	0.00200413	0.00362114
D006262	species	380	Sinorhizobium fredii	Bacteria	15	0.00773422	0.00408397	0.0102347
D006262	species	381	Mesorhizobium loti	Bacteria	126	0.351067	0.00487816	1.029
D006262	species	382	Sinorhizobium meliloti	Bacteria	62	0.0158655	0.00251263	0.0372941
D006262	species	384	Rhizobium leguminosarum	Bacteria	27	0.00516454	0.00183645	0.00748426
D006262	species	398	Rhizobium tropici	Bacteria	2	0.000770455	0.000770455	0.000123054
D006262	species	399	Neorhizobium galegae	Bacteria	1	0.00285242	0.00285242
D006262	species	405	Methylobacillus flagellatus	Bacteria	72	0.00452796	0.00296663	0.00707905
D006262	species	406	Methylobacillus glycogenes	Bacteria	16	0.00936376	0.00284344	0.0204109
D006262	species	408	Methylobacterium extorquens	Bacteria	108	0.00696661	0.00137737	0.0206997
D006262	species	410	Methylobacterium organophilum	Bacteria	63	0.00544635	0.0015966	0.0151472
D006262	species	414	Methylococcus capsulatus	Bacteria	92	0.0095219	0.00142407	0.0418901
D006262	species	415	Methylobacter luteus	Bacteria	160	0.00342796	0.00225779	0.00791857
D006262	species	421	Methylomonas methanica	Bacteria	48	0.0038444	0.00190466	0.00541425
D006262	species	424	Methylomonas rubra	Bacteria	3	0.00168399	0.000880607	0.00190236
D006262	species	426	Methylosinus trichosporium	Bacteria	103	0.00161592	0.00117487	0.00136632
D006262	species	428	Methylosinus sporium	Bacteria	2	0.00300819	0.00300819	0.00364385
D006262	species	435	Acetobacter aceti	Bacteria	3	0.00279149	0.00304794	0.000899044
D006262	species	436	Komagataeibacter hansenii	Bacteria	8	0.00070849	0.000582428	0.00070465
D006262	species	437	Acidomonas methanolica	Bacteria	1	0.000430254	0.000430254
D006262	species	438	Acetobacter pasteurianus	Bacteria	101	0.0522007	0.00282496	0.196006
D006262	species	442	Gluconobacter oxydans	Bacteria	15	0.00346817	0.00201706	0.00597481
D006262	species	446	Legionella pneumophila	Bacteria	99	0.00879884	0.00143178	0.0302443
D006262	species	447	Fluoribacter bozemanae	Bacteria	1	0.000575218	0.000575218
D006262	species	449	Legionella hackeliae	Bacteria	75	0.00222578	0.00111323	0.00401538
D006262	species	450	Legionella longbeachae	Bacteria	10	0.123505	0.0841899	0.107282
D006262	species	451	Tatlockia micdadei	Bacteria	2	0.00698977	0.00698977	0.00149057
D006262	species	453	Legionella feeleii	Bacteria	121	0.0027002	0.00198267	0.00281187
D006262	species	454	Legionella israelensis	Bacteria	1	0.000673954	0.000673954
D006262	species	456	Legionella jordanis	Bacteria	9	0.00158589	0.00161561	0.00112255
D006262	species	464	Fluoribacter gormanii	Bacteria	2	0.00294215	0.00294215	0.00230445
D006262	species	466	Legionella maceachernii	Bacteria	3	0.00182329	0.00193397	0.000357351
D006262	species	470	Acinetobacter baumannii	Bacteria	552	0.109504	0.00353655	1.15151
D006262	species	471	Acinetobacter calcoaceticus	Bacteria	167	0.0423324	0.00363738	0.197223
D006262	species	472	Acinetobacter sp.	Bacteria	31	0.0451765	0.02546	0.0557841
D006262	species	476	Moraxella bovis	Bacteria	24	0.00104534	0.000792196	0.0008562
D006262	species	477	Moraxella lacunata	Bacteria	39	0.0208782	0.00139782	0.11398
D006262	species	478	Moraxella nonliquefaciens	Bacteria	181	0.404762	0.00427338	2.87
D006262	species	480	Moraxella catarrhalis	Bacteria	180	0.636414	0.00309395	5.12415
D006262	species	483	Neisseria cinerea	Bacteria	1054	0.208886	0.00280971	1.23291
D006262	species	484	Neisseria flavescens	Bacteria	23	0.0715874	0.03	0.131601
D006262	species	485	Neisseria gonorrhoeae	Bacteria	2	0.0494667	0.0494667	0.0681376
D006262	species	486	Neisseria lactamica	Bacteria	345	0.0108923	0.00363848	0.064233
D006262	species	487	Neisseria meningitidis	Bacteria	166	0.0212708	0.00262364	0.0589865
D006262	species	488	Neisseria mucosa	Bacteria	748	0.0717576	0.00324968	0.40947
D006262	species	489	Neisseria polysaccharea	Bacteria	28	0.00228309	0.00252538	0.00174311
D006262	species	490	Neisseria sicca	Bacteria	13	0.00510568	0.00253	0.00753346
D006262	species	493	Neisseria canis	Bacteria	94	0.00661278	0.00101479	0.0334554
D006262	species	495	Neisseria elongata	Bacteria	276	0.00457657	0.00167184	0.0128587
D006262	species	496	Neisseria macacae	Bacteria	442	0.042538	0.00260177	0.39988
D006262	species	498	Psychrobacter immobilis	Bacteria	15	0.00157478	0.00071821	0.00287086
D006262	species	500	Thermomicrobium roseum	Bacteria	154	0.00266391	0.00245955	0.00222529
D006262	species	502	Kingella denitrificans	Bacteria	23	0.00251876	0.00243534	0.00114617
D006262	species	504	Kingella kingae	Bacteria	1	9.20665e-05	9.20665e-05
D006262	species	505	Kingella oralis	Bacteria	79	0.0186562	0.0028144	0.0391184
D006262	species	511	Alcaligenes faecalis	Bacteria	116	0.203971	0.00369141	1.38696
D006262	species	512	Alcaligenes sp.	Bacteria	15	0.010996	0.01074	0.00819412
D006262	species	518	Bordetella bronchiseptica	Bacteria	68	0.00248391	0.00139252	0.00491806
D006262	species	519	Bordetella parapertussis	Bacteria	1	0.00414443	0.00414443
D006262	species	520	Bordetella pertussis	Bacteria	10	0.00233664	0.00176392	0.00206213
D006262	species	521	Bordetella avium	Bacteria	52	0.00280708	0.00260498	0.00201993
D006262	species	523	Acidiphilium angustum	Bacteria	1	0.00414413	0.00414413
D006262	species	524	Acidiphilium cryptum	Bacteria	57	0.0436874	0.000821558	0.203842
D006262	species	526	Acidiphilium rubrum	Bacteria	4	0.0139162	0.0142162	0.0130552
D006262	species	529	Ochrobactrum anthropi	Bacteria	192	0.0443282	0.00352095	0.227136
D006262	species	531	Polaribacter irgensii	Bacteria	16	0.00135731	0.000996546	0.000941558
D006262	species	533	Beijerinckia indica	Bacteria	6	0.000714488	0.00057761	0.000516924
D006262	species	536	Chromobacterium violaceum	Bacteria	16	0.00419502	0.0026253	0.00540409
D006262	species	537	Iodobacter fluviatilis	Bacteria	17	0.00197306	0.00139619	0.00183879
D006262	species	539	Eikenella corrodens	Bacteria	170	0.0153808	0.00305412	0.0493072
D006262	species	542	Zymomonas mobilis	Bacteria	542	0.00753245	0.00224484	0.0324568
D006262	species	545	Citrobacter koseri	Bacteria	28	0.125534	0.048925	0.203937
D006262	species	546	Citrobacter freundii	Bacteria	669	0.326528	0.0105	1.79291
D006262	species	548	[Enterobacter] aerogenes	Bacteria	134	4.10552	0.04474	15.377
D006262	species	549	Pantoea agglomerans	Bacteria	262	0.0165512	0.00253721	0.120432
D006262	species	550	Enterobacter cloacae	Bacteria	956	1.00001	0.028285	6.90302
D006262	species	553	Pantoea ananatis	Bacteria	691	0.0655052	0.0041266	1.18113
D006262	species	554	Pectobacterium carotovorum	Bacteria	1	0.00285822	0.00285822
D006262	species	562	Escherichia coli	Bacteria	8324	1.99706	0.0958057	7.15111
D006262	species	563	Shimwellia blattae	Bacteria	209	0.00631197	0.00198397	0.0290135
D006262	species	564	Escherichia fergusonii	Bacteria	23	0.0560587	0.02015	0.0941528
D006262	species	565	Escherichia hermannii	Bacteria	11	0.577966	0.0537	1.64342
D006262	species	569	Hafnia alvei	Bacteria	28	0.0336864	0.00736	0.0592445
D006262	species	571	Klebsiella oxytoca	Bacteria	261	2.45976	0.03387	10.7552
D006262	species	573	Klebsiella pneumoniae	Bacteria	2714	0.82679	0.0154009	4.65267
D006262	species	576	Klebsiella sp.	Bacteria	150	0.156337	0.021675	0.391711
D006262	species	582	Morganella morganii	Bacteria	579	0.215858	0.00421088	2.64611
D006262	species	584	Proteus mirabilis	Bacteria	945	0.701025	0.00376946	6.1057
D006262	species	585	Proteus vulgaris	Bacteria	210	0.0654309	0.00320757	0.30498
D006262	species	587	Providencia rettgeri	Bacteria	174	0.36238	0.00423134	3.1433
D006262	species	588	Providencia stuartii	Bacteria	308	0.116114	0.00441805	0.781377
D006262	species	614	Serratia liquefaciens	Bacteria	3	2.17761	0.04598	3.727
D006262	species	615	Serratia marcescens	Bacteria	13	0.498102	0.09835	1.21154
D006262	species	621	Shigella boydii	Bacteria	213	0.00483426	0.00351321	0.0045439
D006262	species	623	Shigella flexneri	Bacteria	1541	0.0115322	0.00382668	0.029455
D006262	species	624	Shigella sonnei	Bacteria	53	0.0470741	0.02263	0.081903
D006262	species	628	Xenorhabdus nematophila	Bacteria	75	0.00548409	0.00269876	0.00936468
D006262	species	630	Yersinia enterocolitica	Bacteria	3	0.0305143	0.00386	0.0494207
D006262	species	632	Yersinia pestis	Bacteria	352	0.00901331	0.00270794	0.0299017
D006262	species	633	Yersinia pseudotuberculosis	Bacteria	2	0.00045693	0.00045693	0.000241983
D006262	species	638	Arsenophonus nasoniae	Bacteria	227	0.00315937	0.00237135	0.00288059
D006262	species	644	Aeromonas hydrophila	Bacteria	329	0.0164441	0.00224653	0.0876747
D006262	species	645	Aeromonas salmonicida	Bacteria	192	0.00421342	0.00303716	0.0065032
D006262	species	647	Aeromonas sp.	Bacteria	5	0.027862	0.01783	0.0320717
D006262	species	648	Aeromonas caviae	Bacteria	3	0.0149167	0.01467	0.011642
D006262	species	651	Aeromonas media	Bacteria	1	0.05612	0.05612
D006262	species	654	Aeromonas veronii	Bacteria	602	0.0112292	0.00242283	0.0460074
D006262	species	659	Photobacterium phosphoreum	Bacteria	30	0.00536908	0.00104743	0.0195861
D006262	species	663	Vibrio alginolyticus	Bacteria	174	0.0682787	0.00231183	0.698934
D006262	species	666	Vibrio cholerae	Bacteria	23	0.00177864	0.00142963	0.00133547
D006262	species	668	Aliivibrio fischeri	Bacteria	1	0.00400151	0.00400151
D006262	species	669	Vibrio harveyi	Bacteria	241	0.0247707	0.0013474	0.318581
D006262	species	670	Vibrio parahaemolyticus	Bacteria	41	0.00213676	0.00134989	0.00239241
D006262	species	671	Vibrio proteolyticus	Bacteria	4	0.000831809	0.00091772	0.000474696
D006262	species	672	Vibrio vulnificus	Bacteria	93	0.00324415	0.00117693	0.00947139
D006262	species	673	Grimontia hollisae	Bacteria	5	0.000938767	0.00112896	0.000351014
D006262	species	674	Vibrio mimicus	Bacteria	8	0.00137011	0.000699477	0.00157212
D006262	species	678	Vibrio sp.	Bacteria	5	0.00146496	0.00113365	0.00110129
D006262	species	685	Vibrio diazotrophicus	Bacteria	79	0.00223547	0.001425	0.00274366
D006262	species	687	Vibrio gazogenes	Bacteria	36	0.00160782	0.00105385	0.00232692
D006262	species	691	Vibrio natriegens	Bacteria	10	0.000884579	0.000841764	0.000678977
D006262	species	703	Plesiomonas shigelloides	Bacteria	444	0.0130787	0.00326402	0.0674369
D006262	species	714	Aggregatibacter actinomycetemcomitans	Bacteria	443	0.00624997	0.00221031	0.033509
D006262	species	715	Actinobacillus pleuropneumoniae	Bacteria	56	0.0017728	0.00112834	0.0017563
D006262	species	716	Actinobacillus suis	Bacteria	81	0.00174148	0.00123856	0.00183005
D006262	species	717	Actinobacillus capsulatus	Bacteria	17	0.00165159	0.00137251	0.00129981
D006262	species	718	Actinobacillus equuli	Bacteria	7	0.00114456	0.00117132	0.000393895
D006262	species	719	Actinobacillus hominis	Bacteria	5	0.00118948	0.00116199	0.000315314
D006262	species	720	Actinobacillus lignieresii	Bacteria	8	0.00887402	0.00192585	0.0197415
D006262	species	723	Actinobacillus ureae	Bacteria	83	0.00403555	0.00147161	0.0138053
D006262	species	726	Haemophilus haemolyticus	Bacteria	1523	0.0955317	0.00390865	1.61469
D006262	species	727	Haemophilus influenzae	Bacteria	1161	0.0786777	0.00369467	1.18767
D006262	species	728	Avibacterium paragallinarum	Bacteria	31	0.00357718	0.0025705	0.00300037
D006262	species	729	Haemophilus parainfluenzae	Bacteria	7689	0.443274	0.0493682	2.28294
D006262	species	730	[Haemophilus] ducreyi	Bacteria	104	0.00209965	0.00161475	0.00178145
D006262	species	731	Histophilus somni	Bacteria	43	0.105012	0.00394027	0.160778
D006262	species	732	Aggregatibacter aphrophilus	Bacteria	652	0.00860846	0.00277352	0.0157048
D006262	species	733	Haemophilus haemoglobinophilus	Bacteria	38	0.0017981	0.00124702	0.00188465
D006262	species	735	Haemophilus parahaemolyticus	Bacteria	640	0.0192906	0.00252815	0.122043
D006262	species	736	Haemophilus paraphrohaemolyticus	Bacteria	920	0.0222726	0.00489787	0.0888242
D006262	species	738	[Haemophilus] parasuis	Bacteria	285	0.00553063	0.00217415	0.014142
D006262	species	739	Aggregatibacter segnis	Bacteria	1095	0.0278669	0.0036299	0.121918
D006262	species	747	Pasteurella multocida	Bacteria	183	0.0029183	0.00163473	0.00349139
D006262	species	749	[Pasteurella] aerogenes	Bacteria	45	0.00280981	0.00172942	0.00399547
D006262	species	750	Gallibacterium anatis	Bacteria	92	0.0499479	0.00185038	0.124156
D006262	species	752	Pasteurella bettyae	Bacteria	2	0.000176123	0.000176123	4.73054e-05
D006262	species	753	Pasteurella canis	Bacteria	5	0.00236501	0.00111329	0.00299139
D006262	species	754	Pasteurella dagmatis	Bacteria	41	0.00167995	0.00121153	0.0017283
D006262	species	755	Avibacterium gallinarum	Bacteria	3	0.00116229	0.000968073	0.00061379
D006262	species	756	Pasteurella langaaensis	Bacteria	65	0.00179433	0.00145372	0.00122575
D006262	species	758	[Pasteurella] pneumotropica	Bacteria	86	0.00242642	0.00167169	0.00246767
D006262	species	761	Pasteurella testudinis	Bacteria	19	0.00276382	0.0020826	0.00348794
D006262	species	762	Avibacterium volantium	Bacteria	1	0.00372315	0.00372315
D006262	species	770	Anaplasma marginale	Bacteria	11	0.000824464	0.000535584	0.000805015
D006262	species	774	Bartonella bacilliformis	Bacteria	7	0.0196134	0.000854569	0.0460215
D006262	species	777	Coxiella burnetii	Bacteria	227	0.00406549	0.00196241	0.00820064
D006262	species	779	Ehrlichia ruminantium	Bacteria	21	0.00142174	0.000669098	0.00179194
D006262	species	781	Rickettsia conorii	Bacteria	1	0.000854212	0.000854212
D006262	species	782	Rickettsia prowazekii	Bacteria	2	0.00052915	0.00052915	5.973e-05
D006262	species	783	Rickettsia rickettsii	Bacteria	3	0.000535611	0.000579925	0.000465323
D006262	species	784	Orientia tsutsugamushi	Bacteria	50	0.00115138	0.000770503	0.000902608
D006262	species	785	Rickettsia typhi	Bacteria	18	0.00148536	0.00088345	0.00148696
D006262	species	786	Rickettsia akari	Bacteria	4	0.000734306	0.000769969	0.000187884
D006262	species	787	Rickettsia australis	Bacteria	1	0.000142911	0.000142911
D006262	species	788	Rickettsia canadensis	Bacteria	7	0.000892905	0.000766031	0.000466098
D006262	species	803	Bartonella quintana	Bacteria	2	0.155299	0.155299	0.218211
D006262	species	807	Bartonella elizabethae	Bacteria	15	0.0163049	0.000837886	0.0569098
D006262	species	813	Chlamydia trachomatis	Bacteria	17	0.00410836	0.00252092	0.00518982
D006262	species	817	Bacteroides fragilis	Bacteria	8702	1.19495	0.12083	4.53655
D006262	species	818	Bacteroides thetaiotaomicron	Bacteria	10541	1.01786	0.394232	2.19898
D006262	species	820	Bacteroides uniformis	Bacteria	12002	4.60875	2.11033	6.38664
D006262	species	821	Bacteroides vulgatus	Bacteria	11417	4.09003	1.25477	6.86015
D006262	species	823	Parabacteroides distasonis	Bacteria	10226	0.90092	0.278087	1.97718
D006262	species	824	Campylobacter gracilis	Bacteria	446	0.0204656	0.00280486	0.123489
D006262	species	826	Sebaldella termitidis	Bacteria	30	0.00237618	0.00075463	0.00535551
D006262	species	827	Campylobacter ureolyticus	Bacteria	372	0.0549336	0.00408737	0.362362
D006262	species	831	Butyrivibrio fibrisolvens	Bacteria	1108	0.0139042	0.00442877	0.0517139
D006262	species	833	Fibrobacter succinogenes	Bacteria	243	0.00282589	0.00115191	0.00862823
D006262	species	837	Porphyromonas gingivalis	Bacteria	86	0.0138526	0.00206465	0.0537381
D006262	species	839	Prevotella ruminicola	Bacteria	2809	0.0725012	0.0099318	0.348112
D006262	species	840	Prevotella loescheii	Bacteria	1768	0.155076	0.00531944	0.942969
D006262	species	844	Wolinella succinogenes	Bacteria	56	0.0481406	0.00127498	0.328387
D006262	species	847	Oxalobacter formigenes	Bacteria	1995	0.0545506	0.0133385	0.127332
D006262	species	849	Fusobacterium gonidiaformans	Bacteria	51	1.29938	0.00555957	8.13083
D006262	species	850	Fusobacterium mortiferum	Bacteria	1573	0.64185	0.00923148	3.19147
D006262	species	851	Fusobacterium nucleatum	Bacteria	2188	0.0848421	0.00465342	1.40209
D006262	species	852	Fusobacterium perfoetens	Bacteria	253	0.0411105	0.00452499	0.140165
D006262	species	853	Faecalibacterium prausnitzii	Bacteria	8444	4.75243	2.90578	6.07868
D006262	species	855	Fusobacterium simiae	Bacteria	1	0.000397164	0.000397164
D006262	species	856	Fusobacterium varium	Bacteria	1071	0.23767	0.00570711	1.84301
D006262	species	858	Fusobacterium necrogenes	Bacteria	201	0.0309816	0.00412479	0.0760327
D006262	species	859	Fusobacterium necrophorum	Bacteria	399	0.0329246	0.00287977	0.352596
D006262	species	860	Fusobacterium periodonticum	Bacteria	942	0.132393	0.00337915	0.694752
D006262	species	861	Fusobacterium ulcerans	Bacteria	626	0.126761	0.00741551	0.485415
D006262	species	863	Syntrophomonas wolfei	Bacteria	365	0.010274	0.00200413	0.120186
D006262	species	865	Pectinatus frisingensis	Bacteria	80	0.00283489	0.00144299	0.00572073
D006262	species	867	Ruminobacter amylophilus	Bacteria	261	0.00274778	0.00176682	0.00423649
D006262	species	870	Dichelobacter nodosus	Bacteria	8	0.00169447	0.000950819	0.00163235
D006262	species	873	Desulfovibrio africanus	Bacteria	33	0.00308306	0.00174368	0.00388194
D006262	species	876	Desulfovibrio desulfuricans	Bacteria	3862	0.0677942	0.0122864	0.220125
D006262	species	878	Desulfovibrio fructosivorans	Bacteria	51	0.0019715	0.0014613	0.00172627
D006262	species	879	Desulfovibrio gigas	Bacteria	277	0.00823403	0.00299204	0.0223297
D006262	species	880	Desulfovibrio salexigens	Bacteria	45	0.00154248	0.000997347	0.00138095
D006262	species	881	Desulfovibrio vulgaris	Bacteria	2017	0.0254864	0.00485956	0.164185
D006262	species	888	Desulfobotulus sapovorans	Bacteria	47	0.0022122	0.00191571	0.00188
D006262	species	889	Desulfovibrio longus	Bacteria	24	0.0021517	0.00148563	0.00159886
D006262	species	891	Desulfuromonas acetoxidans	Bacteria	75	0.00333115	0.0008632	0.0126217
D006262	species	894	Desulfobulbus propionicus	Bacteria	64	0.00560184	0.000995126	0.0191651
D006262	species	897	Desulfococcus multivorans	Bacteria	56	0.001707	0.0011879	0.00167769
D006262	species	899	Desulfomicrobium baculatum	Bacteria	308	0.00296098	0.0021048	0.00317805
D006262	species	901	Desulfovibrio piger	Bacteria	2864	0.246336	0.0529601	0.463602
D006262	species	905	Acidaminococcus fermentans	Bacteria	2025	0.147014	0.00605547	0.601508
D006262	species	907	Megasphaera elsdenii	Bacteria	2834	0.683953	0.00506452	3.30367
D006262	species	913	Nitrobacter winogradskyi	Bacteria	29	0.0032065	0.00213657	0.00340648
D006262	species	915	Nitrosomonas europaea	Bacteria	95	0.00251298	0.00233035	0.00188355
D006262	species	916	Nitrosomonas eutropha	Bacteria	15	0.00263095	0.000884686	0.00318132
D006262	species	920	Acidithiobacillus ferrooxidans	Bacteria	376	0.00656507	0.00315237	0.0124913
D006262	species	921	Starkeya novella	Bacteria	8	0.00152138	0.00100603	0.00127723
D006262	species	926	Thiomonas intermedia	Bacteria	8	0.0133916	0.00436079	0.0200509
D006262	species	927	Halothiobacillus neapolitanus	Bacteria	49	0.0427088	0.00176703	0.0913175
D006262	species	929	Thermithiobacillus tepidarius	Bacteria	6	0.00161397	0.00139519	0.00121964
D006262	species	930	Acidithiobacillus thiooxidans	Bacteria	54	0.00294947	0.00130087	0.00573727
D006262	species	931	Thiobacillus thioparus	Bacteria	129	0.00220062	0.00128228	0.0024858
D006262	species	934	Thiomicrospira pelophila	Bacteria	17	0.00347769	0.00139782	0.00604214
D006262	species	940	Hydrogenobacter thermophilus	Bacteria	1	0.0020642	0.0020642
D006262	species	944	Ehrlichia canis	Bacteria	2	0.000329024	0.000329024	6.10976e-05
D006262	species	945	Ehrlichia chaffeensis	Bacteria	3	0.00146368	0.00140376	0.00135173
D006262	species	948	Anaplasma phagocytophilum	Bacteria	169	0.00168331	0.00112179	0.00172983
D006262	species	950	Neorickettsia risticii	Bacteria	9	0.000615304	0.000579925	0.000437042
D006262	species	951	Neorickettsia sennetsu	Bacteria	1	0.000571645	0.000571645
D006262	species	954	Francisella persica	Bacteria	102	0.00159899	0.00123586	0.00115774
D006262	species	959	Bdellovibrio bacteriovorus	Bacteria	359	0.00673961	0.00224341	0.0292925
D006262	species	960	Bacteriovorax stolpii	Bacteria	383	0.00699487	0.00246218	0.0455799
D006262	species	964	Herbaspirillum seropedicae	Bacteria	359	0.0576356	0.00213735	0.311279
D006262	species	966	Oceanospirillum linum	Bacteria	31	0.00431992	0.00215607	0.00730779
D006262	species	971	Selenomonas ruminantium	Bacteria	769	0.0102826	0.00285388	0.0353063
D006262	species	974	Sporohalobacter lortetii	Bacteria	12	0.00172284	0.00122558	0.00143885
D006262	species	979	Cellulophaga lytica	Bacteria	9	0.00184146	0.00162819	0.00156217
D006262	species	981	Persicobacter diffluens	Bacteria	13	0.00155985	0.000741955	0.00177765
D006262	species	982	Saccharicrinis fermentans	Bacteria	711	0.00550124	0.00375101	0.0110556
D006262	species	983	Flavobacterium flevense	Bacteria	16	0.00392629	0.00237902	0.0042809
D006262	species	984	Pedobacter heparinus	Bacteria	76	0.0239819	0.00268495	0.0547497
D006262	species	985	Cytophaga hutchinsonii	Bacteria	51	0.00323351	0.00318756	0.00261065
D006262	species	986	Flavobacterium johnsoniae	Bacteria	88	0.0104061	0.00117932	0.0612731
D006262	species	987	Aquimarina latercula	Bacteria	2	0.00242334	0.00242334	2.9854e-05
D006262	species	989	Marinilabilia salmonicolor	Bacteria	106	0.00185466	0.00113392	0.00214505
D006262	species	990	Cytophaga xylanolytica	Bacteria	278	0.0064624	0.00336396	0.0279157
D006262	species	991	Flavobacterium hydatis	Bacteria	22	0.0329037	0.00172682	0.0988465
D006262	species	995	Solitalea canadensis	Bacteria	263	0.00327918	0.00298927	0.00274006
D006262	species	996	Flavobacterium columnare	Bacteria	473	0.00677409	0.0022605	0.0188747
D006262	species	998	Flexibacter flexilis	Bacteria	40	0.00468891	0.00269205	0.00730769
D006262	species	999	Flexibacter litoralis	Bacteria	18	0.0106593	0.00959282	0.0080665
D006262	species	1001	Flexibacter polymorphus	Bacteria	9	0.00151665	0.000582167	0.00180673
D006262	species	1002	Flexibacter roseolus	Bacteria	6	0.000852922	0.000615927	0.000813211
D006262	species	1003	Flexibacter ruber	Bacteria	33	0.00219236	0.00187276	0.00195253
D006262	species	1004	Chitinophaga sancti	Bacteria	27	0.0019337	0.00108245	0.00250174
D006262	species	1006	Marivirga tractuosa	Bacteria	130	0.0320236	0.0115826	0.0693111
D006262	species	1008	Saprospira grandis	Bacteria	64	0.253012	0.0585994	0.511635
D006262	species	1010	Sphingobacterium mizutaii	Bacteria	123	0.0769973	0.00301623	0.33854
D006262	species	1014	Weeksella virosa	Bacteria	21	0.00446552	0.00205664	0.0055446
D006262	species	1015	Bergeyella zoohelcum	Bacteria	915	0.0183252	0.00565091	0.0457434
D006262	species	1017	Capnocytophaga gingivalis	Bacteria	126	0.0257236	0.00228276	0.0803805
D006262	species	1018	Capnocytophaga ochracea	Bacteria	1251	0.0912764	0.00415317	0.50608
D006262	species	1019	Capnocytophaga sputigena	Bacteria	123	0.0409162	0.00344762	0.0912684
D006262	species	1022	Beggiatoa alba	Bacteria	24	0.00205845	0.00101272	0.00338705
D006262	species	1025	Flammeovirga arenaria	Bacteria	23	0.00436066	0.0025734	0.00606678
D006262	species	1026	Marinoscillum furvescens	Bacteria	26	0.00202844	0.00129309	0.00207578
D006262	species	1027	Microscilla marina	Bacteria	89	0.00533203	0.00436548	0.00438308
D006262	species	1028	Marivirga sericea	Bacteria	17	0.00371653	0.00136149	0.00733738
D006262	species	1031	Thiothrix nivea	Bacteria	20	0.00260398	0.00259799	0.00144788
D006262	species	1034	Afipia clevelandensis	Bacteria	15	0.0079412	0.00400826	0.00979442
D006262	species	1048	Marichromatium gracile	Bacteria	12	0.001086	0.000815745	0.000832979
D006262	species	1049	Allochromatium vinosum	Bacteria	3	0.000338975	0.000266916	0.000240337
D006262	species	1052	Halorhodospira halochloris	Bacteria	97	0.00247392	0.001507	0.00283315
D006262	species	1053	Halorhodospira halophila	Bacteria	46	0.159412	0.00155717	0.266056
D006262	species	1054	Ectothiorhodospira shaposhnikovii	Bacteria	50	0.00499091	0.00476645	0.00329939
D006262	species	1057	Thiococcus pfennigii	Bacteria	8	0.00555132	0.00349224	0.00759117
D006262	species	1061	Rhodobacter capsulatus	Bacteria	27	0.009538	0.0017264	0.0192098
D006262	species	1062	Rhodobacter sp.	Bacteria	32	0.00564046	0.00227275	0.0100987
D006262	species	1063	Rhodobacter sphaeroides	Bacteria	90	0.00632151	0.00197328	0.0130673
D006262	species	1066	Rhodocyclus tenuis	Bacteria	10	0.00238638	0.00222177	0.00159248
D006262	species	1069	Rhodomicrobium vannielii	Bacteria	25	0.00216518	0.0011618	0.00211264
D006262	species	1071	Rhodopila globiformis	Bacteria	16	0.00172225	0.00128618	0.00165953
D006262	species	1074	Rhodoblastus acidophilus	Bacteria	4	0.00112743	0.00118471	0.000293667
D006262	species	1075	Rhodobacter blasticus	Bacteria	24	0.00789483	0.00234621	0.0160533
D006262	species	1076	Rhodopseudomonas palustris	Bacteria	121	0.0890441	0.00188619	0.905747
D006262	species	1079	Blastochloris viridis	Bacteria	18	0.00153015	0.00100676	0.00230773
D006262	species	1080	Afifella marina	Bacteria	15	0.00222051	0.00170842	0.00220891
D006262	species	1083	Phaeospirillum molischianum	Bacteria	5	0.000534117	0.000575218	0.000248587
D006262	species	1084	Pararhodospirillum photometricum	Bacteria	15	0.204607	0.00469572	0.338952
D006262	species	1085	Rhodospirillum rubrum	Bacteria	80	0.0148719	0.00193596	0.0791126
D006262	species	1086	Rhodothalassium salexigens	Bacteria	5	0.0018647	0.000694372	0.00220358
D006262	species	1087	Rhodovibrio salinarum	Bacteria	14	0.0014566	0.000721293	0.00179371
D006262	species	1088	Rhodovibrio sodomensis	Bacteria	9	0.00329895	0.0022701	0.00351915
D006262	species	1092	Chlorobium limicola	Bacteria	16	0.00277151	0.000921515	0.00402882
D006262	species	1094	Chlorobium phaeovibrioides	Bacteria	9	0.000367488	0.000303149	0.000297647
D006262	species	1096	Chlorobium phaeobacteroides	Bacteria	37	0.00179449	0.000768285	0.00457643
D006262	species	1097	Chlorobaculum tepidum	Bacteria	1	0.000714556	0.000714556
D006262	species	1100	Pelodictyon luteolum	Bacteria	13	0.00130903	0.000871893	0.00124638
D006262	species	1102	Prosthecochloris aestuarii	Bacteria	2	0.000558483	0.000558483	0.000385602
D006262	species	1108	Chloroflexus aurantiacus	Bacteria	55	0.00402898	0.00130454	0.00992722
D006262	species	1112	Porphyrobacter neustonensis	Bacteria	18	0.0135483	0.0033524	0.0263132
D006262	species	1124	Chlorogloeopsis fritschii	Bacteria	1	0.000910225	0.000910225
D006262	species	1126	Microcystis aeruginosa	Bacteria	17	0.00311926	0.000909513	0.00679252
D006262	species	1147	Synechocystis sp. PCC 6714	Bacteria	35	0.00162883	0.00112642	0.00128856
D006262	species	1148	Synechocystis sp. PCC 6803	Bacteria	28	0.00148682	0.000869415	0.00157156
D006262	species	1160	Planktothrix agardhii	Bacteria	6	0.00206414	0.0018931	0.00146741
D006262	species	1164	Trichormus azollae	Bacteria	1	0.00151485	0.00151485
D006262	species	1165	Anabaena cylindrica	Bacteria	4	0.00136139	0.00129834	0.000551726
D006262	species	1176	Aphanizomenon flos-aquae	Bacteria	1	0.000510942	0.000510942
D006262	species	1184	Leptolyngbya boryana	Bacteria	15	0.000992176	0.000650483	0.000895811
D006262	species	1206	Trichodesmium erythraeum	Bacteria	4	5.43884	0.412382	10.3331
D006262	species	1219	Prochlorococcus marinus	Bacteria	46	0.00270373	0.000706776	0.0105696
D006262	species	1223	Prochlorothrix hollandica	Bacteria	13	0.000945706	0.000686535	0.000908251
D006262	species	1229	Nitrosococcus oceani	Bacteria	13	0.00147743	0.00127623	0.00124054
D006262	species	1231	Nitrosospira multiformis	Bacteria	81	0.0604354	0.00168175	0.515637
D006262	species	1238	Piscirickettsia salmonis	Bacteria	4	0.00339704	0.0012415	0.00507278
D006262	species	1244	Leuconostoc gelidum	Bacteria	545	0.0104102	0.00238092	0.0760257
D006262	species	1245	Leuconostoc mesenteroides	Bacteria	889	0.0148118	0.00299199	0.0532455
D006262	species	1246	Leuconostoc lactis	Bacteria	339	0.0196721	0.00393	0.0458759
D006262	species	1247	Oenococcus oeni	Bacteria	91	0.00748829	0.00281857	0.021257
D006262	species	1249	Weissella paramesenteroides	Bacteria	344	0.0144608	0.00321594	0.0641674
D006262	species	1251	Leuconostoc fallax	Bacteria	167	0.00497564	0.00174944	0.0135134
D006262	species	1252	Leuconostoc carnosum	Bacteria	30	0.0265229	0.012645	0.0490407
D006262	species	1254	Pediococcus acidilactici	Bacteria	680	0.0767857	0.00498543	0.799443
D006262	species	1255	Pediococcus pentosaceus	Bacteria	206	0.126913	0.00389455	0.66715
D006262	species	1258	Peptoniphilus asaccharolyticus	Bacteria	511	0.01386	0.00312393	0.055366
D006262	species	1260	Finegoldia magna	Bacteria	1652	0.0924676	0.00578576	0.559315
D006262	species	1261	Peptostreptococcus anaerobius	Bacteria	383	0.273018	0.00351062	4.34757
D006262	species	1262	Peptostreptococcus sp.	Bacteria	90	0.0110978	0.00263	0.0510819
D006262	species	1264	Ruminococcus albus	Bacteria	5285	0.279311	0.0245975	1.08255
D006262	species	1265	Ruminococcus flavefaciens	Bacteria	4753	0.147084	0.0163537	0.541606
D006262	species	1267	Clostridium ventriculi	Bacteria	3511	0.0923068	0.00663805	1.33058
D006262	species	1270	Micrococcus luteus	Bacteria	564	0.0372226	0.00246071	0.362943
D006262	species	1272	Kocuria varians	Bacteria	6	0.0116326	0.00296602	0.022334
D006262	species	1273	Micrococcus lylae	Bacteria	76	0.0194302	0.00224658	0.137716
D006262	species	1275	Kocuria rosea	Bacteria	21	0.00557722	0.00147343	0.0162645
D006262	species	1276	Kytococcus sedentarius	Bacteria	10	0.00791675	0.00554709	0.00842241
D006262	species	1280	Staphylococcus aureus	Bacteria	2831	0.118295	0.00522548	0.663539
D006262	species	1281	Staphylococcus carnosus	Bacteria	3	0.0152596	0.0195788	0.0102471
D006262	species	1282	Staphylococcus epidermidis	Bacteria	2136	0.173957	0.00592599	1.44003
D006262	species	1283	Staphylococcus haemolyticus	Bacteria	13	0.119347	0.02006	0.284774
D006262	species	1285	Staphylococcus intermedius	Bacteria	232	0.00506924	0.00232606	0.0134507
D006262	species	1288	Staphylococcus xylosus	Bacteria	19	0.0298163	0.02258	0.0266387
D006262	species	1290	Staphylococcus hominis	Bacteria	55	0.434949	0.03186	1.14966
D006262	species	1292	Staphylococcus warneri	Bacteria	11	0.512514	0.00666	1.23479
D006262	species	1296	Staphylococcus sciuri	Bacteria	377	0.0755024	0.00380201	0.866792
D006262	species	1299	Deinococcus radiodurans	Bacteria	78	0.0154517	0.0035446	0.0614745
D006262	species	1302	Streptococcus gordonii	Bacteria	1118	0.0160854	0.0040088	0.0401737
D006262	species	1303	Streptococcus oralis	Bacteria	5838	0.25944	0.0223406	1.91024
D006262	species	1304	Streptococcus salivarius	Bacteria	9304	0.580258	0.0927991	2.02475
D006262	species	1305	Streptococcus sanguinis	Bacteria	1144	0.022638	0.005	0.0604515
D006262	species	1307	Streptococcus suis	Bacteria	3472	0.0207676	0.0055171	0.0845483
D006262	species	1308	Streptococcus thermophilus	Bacteria	7771	0.357471	0.0478314	1.60136
D006262	species	1309	Streptococcus mutans	Bacteria	1743	0.0300729	0.00532155	0.118358
D006262	species	1310	Streptococcus sobrinus	Bacteria	286	0.0186417	0.00341758	0.0447561
D006262	species	1311	Streptococcus agalactiae	Bacteria	2395	0.0552556	0.00490436	0.945691
D006262	species	1313	Streptococcus pneumoniae	Bacteria	1824	0.0249253	0.00296838	0.269459
D006262	species	1314	Streptococcus pyogenes	Bacteria	371	0.0141266	0.00253293	0.190791
D006262	species	1317	Streptococcus downei	Bacteria	135	0.00753485	0.00191016	0.0304699
D006262	species	1318	Streptococcus parasanguinis	Bacteria	2530	0.228612	0.041805	0.857019
D006262	species	1322	Blautia hansenii	Bacteria	2461	0.198143	0.0164456	0.891526
D006262	species	1323	Faecalicoccus pleomorphus	Bacteria	494	0.0227789	0.00347463	0.119735
D006262	species	1326	Streptococcus acidominimus	Bacteria	110	0.00608137	0.00289293	0.0145576
D006262	species	1328	Streptococcus anginosus	Bacteria	1992	0.0801121	0.00517366	1.20742
D006262	species	1329	Streptococcus canis	Bacteria	31	0.0209875	0.00231514	0.104024
D006262	species	1333	Streptococcus criceti	Bacteria	96	0.00255508	0.00215176	0.00247851
D006262	species	1334	Streptococcus dysgalactiae	Bacteria	33	0.0283294	0.00770357	0.0734205
D006262	species	1335	Streptococcus equinus	Bacteria	960	0.032191	0.00297547	0.268883
D006262	species	1336	Streptococcus equi	Bacteria	1820	0.0179868	0.00338595	0.063853
D006262	species	1337	Streptococcus hyointestinalis	Bacteria	299	0.0023729	0.00153217	0.00291197
D006262	species	1338	Streptococcus intermedius	Bacteria	2030	0.0110454	0.00362211	0.0292599
D006262	species	1339	Streptococcus macacae	Bacteria	37	0.00192761	0.00109322	0.00184315
D006262	species	1341	Streptococcus ratti	Bacteria	142	0.00349048	0.00229381	0.00631122
D006262	species	1343	Streptococcus vestibularis	Bacteria	4719	0.197735	0.01736	0.679433
D006262	species	1345	Streptococcus ferus	Bacteria	73	0.00579081	0.00255715	0.0104407
D006262	species	1348	Streptococcus parauberis	Bacteria	8	0.00706937	0.00158246	0.0157969
D006262	species	1349	Streptococcus uberis	Bacteria	2615	0.0142371	0.00407465	0.0415164
D006262	species	1351	Enterococcus faecalis	Bacteria	480	2.7488	0.08772	10.1639
D006262	species	1352	Enterococcus faecium	Bacteria	3032	0.241883	0.0121313	1.99039
D006262	species	1353	Enterococcus gallinarum	Bacteria	24	0.104517	0.036275	0.195307
D006262	species	1354	Enterococcus hirae	Bacteria	1168	0.0296448	0.00411566	0.215137
D006262	species	1355	Enterococcus columbae	Bacteria	200	0.00655422	0.00125085	0.0501692
D006262	species	1356	Enterococcus sulfureus	Bacteria	1411	0.0117557	0.00317128	0.0582736
D006262	species	1358	Lactococcus lactis	Bacteria	4078	0.568623	0.00922059	4.99429
D006262	species	1363	Lactococcus garvieae	Bacteria	643	0.476634	0.00436929	1.93637
D006262	species	1364	Lactococcus piscium	Bacteria	620	0.00980043	0.00375263	0.0287913
D006262	species	1365	Lactococcus plantarum	Bacteria	695	0.00834444	0.00298864	0.0257797
D006262	species	1366	Lactococcus raffinolactis	Bacteria	1215	0.0263149	0.00438827	0.12071
D006262	species	1371	Marinococcus halophilus	Bacteria	3	0.000148252	0.000155543	5.29183e-05
D006262	species	1374	Planococcus kocurii	Bacteria	40	0.00874378	0.00199775	0.0218503
D006262	species	1376	Aerococcus urinae	Bacteria	449	0.0379476	0.00420986	0.141992
D006262	species	1377	Aerococcus viridans	Bacteria	113	0.0242536	0.00369768	0.0351441
D006262	species	1379	Gemella haemolysans	Bacteria	3439	0.0294594	0.00526754	0.207843
D006262	species	1381	Atopobium minutum	Bacteria	74	0.00823096	0.00336858	0.0155969
D006262	species	1382	Atopobium parvulum	Bacteria	2790	0.0376637	0.00452061	0.236975
D006262	species	1383	Atopobium rimae	Bacteria	660	0.00633708	0.00222351	0.025842
D006262	species	1390	Bacillus amyloliquefaciens	Bacteria	4	0.00590202	0.00527177	0.00492643
D006262	species	1391	Aneurinibacillus aneurinilyticus	Bacteria	220	0.00490276	0.00441043	0.00324464
D006262	species	1392	Bacillus anthracis	Bacteria	220	0.00620057	0.00146101	0.0266241
D006262	species	1393	Brevibacillus brevis	Bacteria	332	0.194038	0.00442351	2.75082
D006262	species	1395	[Bacillus] caldotenax	Bacteria	19	0.0038482	0.00116001	0.00854424
D006262	species	1396	Bacillus cereus	Bacteria	173	0.00724262	0.001404	0.0420163
D006262	species	1397	Bacillus circulans	Bacteria	113	0.0049437	0.00297247	0.00718758
D006262	species	1398	Bacillus coagulans	Bacteria	194	0.00771955	0.00287309	0.043643
D006262	species	1399	Bacillus firmus	Bacteria	21	0.00414904	0.00416233	0.00232871
D006262	species	1401	Paenibacillus lautus	Bacteria	207	0.024387	0.00194324	0.14039
D006262	species	1402	Bacillus licheniformis	Bacteria	895	0.0191238	0.00306147	0.339015
D006262	species	1404	Bacillus megaterium	Bacteria	1524	0.0112605	0.00474092	0.0356921
D006262	species	1405	Bacillus mycoides	Bacteria	172	0.00340947	0.00140565	0.00602788
D006262	species	1406	Paenibacillus polymyxa	Bacteria	907	0.0286254	0.00271069	0.18133
D006262	species	1407	Bacillus psychrosaccharolyticus	Bacteria	25	0.00632918	0.00257858	0.014274
D006262	species	1408	Bacillus pumilus	Bacteria	946	0.0354691	0.00325477	0.285541
D006262	species	1409	Bacillus sp.	Bacteria	125	0.00254889	0.00153657	0.00245292
D006262	species	1413	Bacillus cellulosilyticus	Bacteria	596	0.00655512	0.00320568	0.0103147
D006262	species	1418	Bacillus mannanilyticus	Bacteria	194	0.00268137	0.0015034	0.00338013
D006262	species	1421	Lysinibacillus sphaericus	Bacteria	48	0.0236957	0.00236833	0.123294
D006262	species	1422	Geobacillus stearothermophilus	Bacteria	359	0.00521084	0.00217742	0.0107562
D006262	species	1423	Bacillus subtilis	Bacteria	446	0.0228632	0.00252763	0.161942
D006262	species	1426	Geobacillus thermoglucosidasius	Bacteria	25	0.00264587	0.00198389	0.00204442
D006262	species	1428	Bacillus thuringiensis	Bacteria	1930	0.0466461	0.00429479	0.247026
D006262	species	1445	Bacillus alcalophilus	Bacteria	60	0.00290094	0.00169374	0.00394563
D006262	species	1449	Amphibacillus xylanus	Bacteria	15	0.0146211	0.00334549	0.0323861
D006262	species	1450	Alicyclobacillus acidoterrestris	Bacteria	378	0.0488801	0.00308565	0.205497
D006262	species	1451	Paenibacillus amylolyticus	Bacteria	16	0.000988198	0.000422281	0.00167796
D006262	species	1452	Bacillus atrophaeus	Bacteria	25	0.00249382	0.000983323	0.00389714
D006262	species	1454	Bacillus azotoformans	Bacteria	34	0.00156478	0.00103745	0.00138756
D006262	species	1455	Bacillus badius	Bacteria	198	0.00886423	0.00289811	0.0333365
D006262	species	1456	Bacillus benzoevorans	Bacteria	116	0.00838974	0.00198212	0.0246867
D006262	species	1457	Alicyclobacillus cycloheptanicus	Bacteria	34	0.0020165	0.00166767	0.00163407
D006262	species	1458	Bacillus fastidiosus	Bacteria	78	0.0452724	0.00382373	0.153389
D006262	species	1459	Sporosarcina globispora	Bacteria	117	0.00393386	0.00133204	0.0135278
D006262	species	1461	Psychrobacillus insolitus	Bacteria	1	0.000288722	0.000288722
D006262	species	1462	Geobacillus kaustophilus	Bacteria	550	0.00720838	0.00283269	0.0216854
D006262	species	1464	Paenibacillus larvae	Bacteria	363	0.0196881	0.00236899	0.0659288
D006262	species	1465	Brevibacillus laterosporus	Bacteria	42	0.00157577	0.00106564	0.00222136
D006262	species	1467	Bacillus lentus	Bacteria	96	0.0128857	0.00208226	0.0777338
D006262	species	1471	Bacillus methanolicus	Bacteria	244	0.0153983	0.0036119	0.0819404
D006262	species	1472	Paenibacillus pabuli	Bacteria	176	0.014469	0.00170043	0.052734
D006262	species	1473	Virgibacillus pantothenticus	Bacteria	82	0.00314719	0.00190042	0.00382764
D006262	species	1476	Sporosarcina psychrophila	Bacteria	411	0.0374596	0.00306744	0.130453
D006262	species	1478	Bacillus simplex	Bacteria	110	0.0125894	0.00220606	0.0456511
D006262	species	1479	Bacillus smithii	Bacteria	290	0.00450451	0.00253492	0.00966599
D006262	species	1482	Virgibacillus halodenitrificans	Bacteria	93	0.00836851	0.00467683	0.0130963
D006262	species	1484	Hydrogenibacillus schlegelii	Bacteria	12	0.00234254	0.00132284	0.0021568
D006262	species	1488	Clostridium acetobutylicum	Bacteria	675	0.0130663	0.00327976	0.0786509
D006262	species	1490	Paraclostridium bifermentans	Bacteria	975	0.0205832	0.00247525	0.223777
D006262	species	1491	Clostridium botulinum	Bacteria	1113	0.0120147	0.00286443	0.110769
D006262	species	1492	Clostridium butyricum	Bacteria	3201	0.30511	0.0198295	1.38809
D006262	species	1493	Clostridium cellulovorans	Bacteria	350	0.00763396	0.00187354	0.0241084
D006262	species	1494	Clostridium cochlearium	Bacteria	55	0.00165233	0.0015352	0.00135266
D006262	species	1495	Clostridium cylindrosporum	Bacteria	587	0.0106493	0.00413001	0.0206458
D006262	species	1496	Clostridioides difficile	Bacteria	2383	0.199057	0.00461	1.58387
D006262	species	1497	Clostridium formicaceticum	Bacteria	848	0.00706642	0.00321626	0.014361
D006262	species	1498	Hathewaya histolytica	Bacteria	76	0.00189646	0.000755918	0.00259764
D006262	species	1499	[Clostridium] josui	Bacteria	268	0.00334042	0.00174938	0.00661264
D006262	species	1501	Clostridium pasteurianum	Bacteria	1651	0.00967309	0.00450918	0.0233451
D006262	species	1502	Clostridium perfringens	Bacteria	4767	1.16128	0.0100669	7.24784
D006262	species	1503	[Clostridium] purinilyticum	Bacteria	549	0.00943518	0.00260681	0.0308408
D006262	species	1504	Clostridium septicum	Bacteria	3216	0.240257	0.0196037	0.805101
D006262	species	1505	Paeniclostridium sordellii	Bacteria	11	0.531515	0.05472	1.04612
D006262	species	1506	Clostridium sp.	Bacteria	1374	0.0216671	0.00448568	0.159445
D006262	species	1507	Clostridium sp. ATCC 29733	Bacteria	2836	0.0113434	0.00507274	0.0406568
D006262	species	1509	Clostridium sporogenes	Bacteria	51	0.02067	0.00255245	0.0984616
D006262	species	1510	[Clostridium] stercorarium	Bacteria	3513	0.0671023	0.0103141	0.236813
D006262	species	1511	[Clostridium] sticklandii	Bacteria	269	0.0116154	0.00177151	0.110783
D006262	species	1512	[Clostridium] symbiosum	Bacteria	7436	0.189646	0.0476	0.716106
D006262	species	1513	Clostridium tetani	Bacteria	220	0.0530165	0.0020769	0.3447
D006262	species	1515	Ruminiclostridium thermocellum	Bacteria	5803	0.359163	0.11744	0.732496
D006262	species	1516	Thermoanaerobacter thermohydrosulfuricus	Bacteria	14	0.0118025	0.00173119	0.0264781
D006262	species	1517	Thermoanaerobacterium thermosaccharolyticum	Bacteria	12	0.00880611	0.00343413	0.0153142
D006262	species	1519	Clostridium tyrobutyricum	Bacteria	614	0.0105743	0.00288438	0.0767328
D006262	species	1520	Clostridium beijerinckii	Bacteria	3995	0.180833	0.0136672	0.956727
D006262	species	1521	[Clostridium] cellulolyticum	Bacteria	459	0.0112958	0.00176682	0.0350515
D006262	species	1522	[Clostridium] innocuum	Bacteria	2699	0.0858408	0.0103011	0.388123
D006262	species	1523	Clostridium longisporum	Bacteria	24	0.00124832	0.0011098	0.000732032
D006262	species	1525	Moorella thermoacetica	Bacteria	482	0.0031813	0.00191492	0.00521578
D006262	species	1527	Anaerocolumna aminovalerica	Bacteria	1102	0.00926025	0.00494792	0.0387234
D006262	species	1528	Eubacterium barkeri	Bacteria	49	0.0225925	0.000983197	0.14327
D006262	species	1529	Clostridium cadaveris	Bacteria	142	0.0165863	0.0013637	0.0890247
D006262	species	1530	Clostridium carnis	Bacteria	1596	0.0724268	0.0218955	0.125887
D006262	species	1531	[Clostridium] clostridioforme	Bacteria	1372	0.245542	0.0100801	0.834283
D006262	species	1532	Blautia coccoides	Bacteria	5287	0.0854014	0.0281468	0.308111
D006262	species	1533	Clostridium fallax	Bacteria	505	0.00369554	0.00226383	0.00485151
D006262	species	1534	Clostridium kluyveri	Bacteria	315	0.00477577	0.00140861	0.0182888
D006262	species	1535	[Clostridium] leptum	Bacteria	8426	0.328397	0.11646	0.849547
D006262	species	1536	Hathewaya limosa	Bacteria	300	0.00556332	0.00418901	0.00758183
D006262	species	1537	Romboutsia lituseburensis	Bacteria	673	0.00504104	0.00210975	0.0187962
D006262	species	1538	Clostridium ljungdahlii	Bacteria	329	0.0137873	0.00145471	0.0727142
D006262	species	1539	Clostridium malenominatum	Bacteria	987	0.037441	0.00353064	0.240428
D006262	species	1540	Clostridioides mangenotii	Bacteria	163	0.0258503	0.00122609	0.236464
D006262	species	1541	Terrisporobacter mayombei	Bacteria	1937	0.0129489	0.0040222	0.0771835
D006262	species	1542	Clostridium novyi	Bacteria	246	0.00643059	0.00215713	0.0154065
D006262	species	1543	Clostridium oceanicum	Bacteria	56	0.00306079	0.00331785	0.00197681
D006262	species	1544	[Clostridium] oroticum	Bacteria	858	0.00859528	0.00343881	0.0366175
D006262	species	1547	Erysipelatoclostridium ramosum	Bacteria	3783	0.234726	0.0131894	1.31205
D006262	species	1548	Clostridium scatologenes	Bacteria	279	0.00334134	0.00140964	0.0110902
D006262	species	1549	[Clostridium] sporosphaeroides	Bacteria	334	0.187081	0.00246871	1.03686
D006262	species	1550	Clostridium subterminale	Bacteria	308	0.029325	0.00144572	0.326459
D006262	species	1551	Clostridium aurantibutyricum	Bacteria	384	0.0196526	0.00361515	0.0720002
D006262	species	1553	Clostridium tetanomorphum	Bacteria	630	0.00274354	0.00192204	0.00281747
D006262	species	1556	Gottschalkia acidurici	Bacteria	227	0.00592597	0.00123204	0.0448144
D006262	species	1557	[Clostridium] litorale	Bacteria	89	0.00149291	0.00113322	0.00121665
D006262	species	1559	Clostridium tertium	Bacteria	5748	0.518909	0.0545822	2.51747
D006262	species	1561	Clostridium baratii	Bacteria	2057	0.0390918	0.00373441	0.397857
D006262	species	1563	Desulfosporosinus orientis	Bacteria	1092	0.00515437	0.00350459	0.00568214
D006262	species	1564	Desulfotomaculum ruminis	Bacteria	779	0.0110759	0.00321906	0.0383357
D006262	species	1565	Desulfotomaculum nigrificans	Bacteria	370	0.00250988	0.00139389	0.00636725
D006262	species	1570	Halobacillus halophilus	Bacteria	63	0.0282788	0.00429295	0.0715393
D006262	species	1571	Sporosarcina ureae	Bacteria	179	0.0496986	0.00551602	0.153878
D006262	species	1575	Leifsonia xyli	Bacteria	37	0.00628435	0.00146548	0.021025
D006262	species	1579	Lactobacillus acidophilus	Bacteria	527	0.0498736	0.00316746	0.206233
D006262	species	1580	Lactobacillus brevis	Bacteria	415	0.0371999	0.00394431	0.320892
D006262	species	1581	Lactobacillus buchneri	Bacteria	48	0.00594689	0.00160692	0.0195729
D006262	species	1582	Lactobacillus casei	Bacteria	2197	0.135781	0.00671411	0.719921
D006262	species	1583	Weissella confusa	Bacteria	442	0.08466	0.00444906	0.53161
D006262	species	1584	Lactobacillus delbrueckii	Bacteria	1089	0.0890189	0.00562208	0.52739
D006262	species	1587	Lactobacillus helveticus	Bacteria	221	0.0131431	0.00207589	0.0532546
D006262	species	1588	Lactobacillus hilgardii	Bacteria	137	0.00520856	0.0033873	0.00734662
D006262	species	1589	Lactobacillus pentosus	Bacteria	394	0.0159569	0.00332398	0.0669469
D006262	species	1590	Lactobacillus plantarum	Bacteria	1376	0.10239	0.00403682	0.705663
D006262	species	1593	Lactobacillus sp. 30A	Bacteria	12	0.00593151	0.00186173	0.0120779
D006262	species	1596	Lactobacillus gasseri	Bacteria	1793	0.158194	0.00677247	0.850722
D006262	species	1597	Lactobacillus paracasei	Bacteria	748	0.0949351	0.00560668	0.668418
D006262	species	1598	Lactobacillus reuteri	Bacteria	1430	0.0670607	0.00416285	0.430244
D006262	species	1599	Lactobacillus sakei	Bacteria	902	0.0163541	0.00342458	0.0647288
D006262	species	1600	Lactobacillus acetotolerans	Bacteria	112	0.00383461	0.00196747	0.00820908
D006262	species	1601	Lactobacillus agilis	Bacteria	292	0.00453597	0.00181452	0.0100409
D006262	species	1602	Lactobacillus alimentarius	Bacteria	11	0.00359458	0.00321347	0.00322307
D006262	species	1603	Lactobacillus amylophilus	Bacteria	29	0.00255249	0.00191362	0.00190921
D006262	species	1604	Lactobacillus amylovorus	Bacteria	629	0.215346	0.00353744	2.35918
D006262	species	1605	Lactobacillus animalis	Bacteria	1446	0.152274	0.00424908	1.20912
D006262	species	1606	Lactobacillus aviarius	Bacteria	61	0.00618856	0.00178454	0.0118956
D006262	species	1607	Lactobacillus bifermentans	Bacteria	46	0.00469175	0.00358248	0.00550108
D006262	species	1610	Lactobacillus coryniformis	Bacteria	183	0.0359783	0.00470832	0.128389
D006262	species	1612	Lactobacillus farciminis	Bacteria	83	0.0157333	0.00247956	0.0526948
D006262	species	1613	Lactobacillus fermentum	Bacteria	867	0.129751	0.00504948	0.915461
D006262	species	1614	Lactobacillus fructivorans	Bacteria	97	0.0118077	0.00284357	0.0310064
D006262	species	1615	Weissella halotolerans	Bacteria	31	0.0198901	0.00240558	0.0598293
D006262	species	1616	Weissella kandleri	Bacteria	168	0.00425936	0.00141008	0.0124158
D006262	species	1618	Lactobacillus mali	Bacteria	75	0.0113865	0.00397156	0.0321683
D006262	species	1620	Weissella minor	Bacteria	115	0.00282053	0.00117543	0.00822158
D006262	species	1622	Lactobacillus murinus	Bacteria	683	0.0660709	0.00225205	0.828177
D006262	species	1623	Lactobacillus ruminis	Bacteria	1999	0.516414	0.0173637	1.93277
D006262	species	1624	Lactobacillus salivarius	Bacteria	1137	0.190357	0.00626959	1.06584
D006262	species	1625	Lactobacillus sanfranciscensis	Bacteria	422	0.0639413	0.00490615	0.277449
D006262	species	1626	Lactobacillus sharpeae	Bacteria	290	0.00523996	0.00292321	0.0111983
D006262	species	1629	Weissella viridescens	Bacteria	180	0.00635657	0.0023527	0.0158454
D006262	species	1630	Kandleria vitulina	Bacteria	1276	0.611141	0.00807632	1.58675
D006262	species	1631	Fructobacillus fructosus	Bacteria	86	0.00146899	0.000909355	0.00148158
D006262	species	1632	Lactobacillus oris	Bacteria	168	0.0673117	0.00407952	0.328518
D006262	species	1633	Lactobacillus vaginalis	Bacteria	740	0.0560802	0.00409905	0.368853
D006262	species	1639	Listeria monocytogenes	Bacteria	235	0.00830219	0.00231514	0.0421126
D006262	species	1642	Listeria innocua	Bacteria	1	0.000142911	0.000142911
D006262	species	1646	Renibacterium salmoninarum	Bacteria	343	0.00774603	0.00469175	0.0104659
D006262	species	1648	Erysipelothrix rhusiopathiae	Bacteria	996	0.0113479	0.00279197	0.104251
D006262	species	1650	Kurthia zopfii	Bacteria	7	0.00908097	0.00366059	0.0176913
D006262	species	1652	Alloiococcus otitis	Bacteria	31	0.0111146	0.00203612	0.0344182
D006262	species	1655	Actinomyces naeslundii	Bacteria	2261	0.0227355	0.00427625	0.126582
D006262	species	1656	Actinomyces viscosus	Bacteria	1032	0.00604639	0.00271694	0.020453
D006262	species	1657	Actinobaculum suis	Bacteria	3	0.00489043	0.00290571	0.00362447
D006262	species	1658	Actinomyces bovis	Bacteria	128	0.00294734	0.00181694	0.0038112
D006262	species	1659	Actinomyces israelii	Bacteria	1625	0.00825784	0.00336101	0.0294312
D006262	species	1660	Actinomyces odontolyticus	Bacteria	5123	0.0895048	0.0103595	0.781854
D006262	species	1661	Trueperella pyogenes	Bacteria	13	0.00263365	0.0010968	0.00283217
D006262	species	1665	Arthrobacter globiformis	Bacteria	30	0.00976762	0.00271971	0.0368235
D006262	species	1667	Arthrobacter sp.	Bacteria	109	0.00538761	0.00337386	0.00539143
D006262	species	1670	Arthrobacter citreus	Bacteria	876	0.011957	0.00247465	0.0567287
D006262	species	1676	Pseudarthrobacter polychromogenes	Bacteria	3	0.000588853	0.000535584	0.000238186
D006262	species	1680	Bifidobacterium adolescentis	Bacteria	7964	1.60337	0.133243	4.44638
D006262	species	1681	Bifidobacterium bifidum	Bacteria	4594	0.995163	0.0369436	3.92317
D006262	species	1683	Bifidobacterium angulatum	Bacteria	1592	0.305643	0.014215	0.973859
D006262	species	1684	Bifidobacterium asteroides	Bacteria	1946	0.0150272	0.00488962	0.0334913
D006262	species	1685	Bifidobacterium breve	Bacteria	5548	1.40282	0.0631792	5.33627
D006262	species	1686	Bifidobacterium catenulatum	Bacteria	5109	1.69558	0.0634754	4.27999
D006262	species	1687	Bifidobacterium coryneforme	Bacteria	829	0.00734319	0.00257473	0.0212886
D006262	species	1688	Bifidobacterium cuniculi	Bacteria	459	0.0135353	0.00265993	0.100755
D006262	species	1689	Bifidobacterium dentium	Bacteria	4353	0.455968	0.02348	3.1891
D006262	species	1691	Bifidobacterium indicum	Bacteria	3701	0.120004	0.0184733	0.249823
D006262	species	1692	Bifidobacterium magnum	Bacteria	650	0.00545714	0.00401046	0.00656607
D006262	species	1693	Bifidobacterium minimum	Bacteria	964	0.00463017	0.00222128	0.0111856
D006262	species	1694	Bifidobacterium pseudolongum	Bacteria	3821	0.0937453	0.0146182	0.327244
D006262	species	1697	Corynebacterium ammoniagenes	Bacteria	32	0.00364773	0.00300958	0.00324358
D006262	species	1698	Brevibacterium epidermidis	Bacteria	117	0.00362806	0.0015526	0.00710943
D006262	species	1701	Brevibacterium sp.	Bacteria	18	0.00922257	0.00295092	0.0114933
D006262	species	1703	Brevibacterium linens	Bacteria	6	0.028424	0.031495	0.0151902
D006262	species	1705	Corynebacterium stationis	Bacteria	91	0.0108307	0.00401735	0.0197323
D006262	species	1708	Cellulomonas fimi	Bacteria	18	0.00309939	0.00162607	0.00364015
D006262	species	1709	Cellulomonas biazotea	Bacteria	6	0.00562623	0.00460356	0.00482867
D006262	species	1710	Cellulosimicrobium cellulans	Bacteria	28	0.0306093	0.00361779	0.0883513
D006262	species	1711	Cellulomonas flavigena	Bacteria	5	0.00131764	0.00135049	0.000482214
D006262	species	1714	Cellulomonas uda	Bacteria	3	0.00316286	0.00299531	0.000495727
D006262	species	1717	Corynebacterium diphtheriae	Bacteria	351	0.0258968	0.0046183	0.0972366
D006262	species	1718	Corynebacterium glutamicum	Bacteria	1476	0.00715627	0.00312179	0.0185683
D006262	species	1719	Corynebacterium pseudotuberculosis	Bacteria	91	0.00242856	0.00178317	0.00247894
D006262	species	1721	Corynebacterium callunae	Bacteria	3	0.120375	0.00407	0.204359
D006262	species	1724	Corynebacterium renale	Bacteria	229	0.0117904	0.00473855	0.0464046
D006262	species	1725	Corynebacterium xerosis	Bacteria	346	0.116597	0.00764368	0.904445
D006262	species	1727	Corynebacterium variabile	Bacteria	539	0.0484927	0.00596808	0.142569
D006262	species	1731	Eubacterium acidaminophilum	Bacteria	131	0.00154594	0.00106852	0.00191762
D006262	species	1732	Eubacterium oxidoreducens	Bacteria	599	0.0112125	0.00265936	0.0465125
D006262	species	1735	Holdemanella biformis	Bacteria	4894	0.893231	0.161725	1.99837
D006262	species	1736	Eubacterium limosum	Bacteria	1250	0.0538924	0.00522762	0.254581
D006262	species	1737	[Eubacterium] tenue	Bacteria	738	0.0272259	0.00309455	0.152613
D006262	species	1741	Thermodesulfobacterium commune	Bacteria	1	0.000292663	0.000292663
D006262	species	1744	Propionibacterium freudenreichii	Bacteria	126	0.15902	0.01083	0.611551
D006262	species	1747	Propionibacterium acnes	Bacteria	1303	0.266953	0.00353567	1.39892
D006262	species	1748	Propionibacterium acidipropionici	Bacteria	118	0.00888873	0.00267366	0.0275226
D006262	species	1749	Propionibacterium jensenii	Bacteria	33	0.00205354	0.00143642	0.00186524
D006262	species	1750	Propionibacterium propionicum	Bacteria	227	0.00314075	0.0014072	0.00722542
D006262	species	1751	Propionibacterium thoenii	Bacteria	5	0.00159259	0.000723479	0.00195154
D006262	species	1753	Propioniferax innocua	Bacteria	4	0.00110336	0.000998427	0.000936285
D006262	species	1764	Mycobacterium avium	Bacteria	251	0.00819006	0.00264929	0.0221488
D006262	species	1765	Mycobacterium bovis	Bacteria	2	0.00250358	0.00250358	0.000610191
D006262	species	1766	Mycobacterium fortuitum	Bacteria	165	0.00352559	0.00228974	0.0040063
D006262	species	1767	Mycobacterium intracellulare	Bacteria	140	0.00264861	0.00140702	0.00687016
D006262	species	1768	Mycobacterium kansasii	Bacteria	1	0.000285822	0.000285822
D006262	species	1771	Mycobacterium phlei	Bacteria	42	0.00757639	0.0015518	0.033884
D006262	species	1772	Mycobacterium smegmatis	Bacteria	2	0.00549191	0.00549191	0.00112598
D006262	species	1773	Mycobacterium tuberculosis	Bacteria	1	0.000285822	0.000285822
D006262	species	1774	Mycobacterium chelonae	Bacteria	26	0.00108806	0.00098415	0.000733883
D006262	species	1775	Mycobacterium cookii	Bacteria	20	0.000843958	0.000842779	0.000492106
D006262	species	1781	Mycobacterium marinum	Bacteria	1	0.000142911	0.000142911
D006262	species	1795	Mycobacterium neoaurum	Bacteria	207	0.0132551	0.00196279	0.0775641
D006262	species	1797	Mycobacterium thermoresistibile	Bacteria	7	0.00170586	0.000441217	0.00192554
D006262	species	1800	Mycobacterium chubuense	Bacteria	188	0.00361451	0.00211565	0.00410253
D006262	species	1804	Mycobacterium gilvum	Bacteria	2	0.00356078	0.00356078	0.00463149
D006262	species	1807	Mycobacterium obuense	Bacteria	19	0.00147224	0.000944635	0.00133262
D006262	species	1810	Mycobacterium vaccae	Bacteria	75	0.00819656	0.00213447	0.027195
D006262	species	1814	Amycolatopsis methanolica	Bacteria	14	0.0019939	0.00100689	0.0021941
D006262	species	1823	Nocardia otitidiscaviarum	Bacteria	2	0.00182395	0.00182395	0.000907423
D006262	species	1824	Nocardia asteroides	Bacteria	35	0.00840996	0.000740836	0.0415526
D006262	species	1828	Rhodococcus fascians	Bacteria	183	0.0406998	0.00156688	0.341958
D006262	species	1829	Rhodococcus rhodochrous	Bacteria	101	0.00189083	0.00125758	0.00173642
D006262	species	1830	Rhodococcus ruber	Bacteria	48	0.00158481	0.00113054	0.00143264
D006262	species	1833	Rhodococcus erythropolis	Bacteria	341	0.0118295	0.00287315	0.0312722
D006262	species	1837	Saccharopolyspora hirsuta	Bacteria	11	0.00231538	0.000854212	0.0030948
D006262	species	1838	Saccharopolyspora hordei	Bacteria	4	0.000615894	0.000584455	0.000341604
D006262	species	1841	Nocardioides albus	Bacteria	16	0.00195851	0.00129574	0.00148322
D006262	species	1843	Nocardioides jensenii	Bacteria	109	0.00595989	0.00183645	0.0275071
D006262	species	1844	Nocardioides luteus	Bacteria	12	0.00109142	0.00079799	0.000888561
D006262	species	1848	Pseudonocardia thermophila	Bacteria	3	0.00225522	0.000556759	0.00314361
D006262	species	1850	Actinopolyspora halophila	Bacteria	7	0.00726252	0.00401188	0.00855539
D006262	species	1852	Saccharomonospora viridis	Bacteria	24	0.00158844	0.00107956	0.00124547
D006262	species	1855	Frankia sp.	Bacteria	2	0.000838972	0.000838972	0.000955835
D006262	species	1859	Frankia alni	Bacteria	83	0.0128063	0.0022205	0.0412567
D006262	species	1861	Geodermatophilus obscurus	Bacteria	28	0.00473989	0.00180876	0.0134037
D006262	species	1863	Dermatophilus congolensis	Bacteria	5	0.00249781	0.00164943	0.00218922
D006262	species	1866	Actinoplanes missouriensis	Bacteria	6	0.00156025	0.00139547	0.000918642
D006262	species	1869	Actinoplanes utahensis	Bacteria	4	0.000802346	0.000390325	0.00103305
D006262	species	1888	Streptomyces albus	Bacteria	175	0.0297406	0.00147493	0.260091
D006262	species	1892	Streptomyces anulatus	Bacteria	4	0.00031768	0.000173755	0.000344705
D006262	species	1894	Streptomyces aureofaciens	Bacteria	51	0.00890429	0.00136998	0.0270803
D006262	species	1896	Streptomyces bikiniensis	Bacteria	2	0.000871177	0.000871177	0.000172074
D006262	species	1902	Streptomyces coelicolor	Bacteria	38	0.0135717	0.00180174	0.0360538
D006262	species	1905	Streptomyces exfoliatus	Bacteria	3	0.000844694	0.000972915	0.000684079
D006262	species	1906	Streptomyces fradiae	Bacteria	3	0.000963002	0.00070811	0.000671294
D006262	species	1908	Streptomyces globisporus	Bacteria	63	0.00985095	0.00112998	0.0554406
D006262	species	1911	Streptomyces griseus	Bacteria	124	0.00534987	0.0013488	0.0233549
D006262	species	1912	Streptomyces hygroscopicus	Bacteria	1	0.00505229	0.00505229
D006262	species	1913	Amycolatopsis lactamdurans	Bacteria	12	0.00138354	0.000396355	0.00286716
D006262	species	1914	Streptomyces lavendulae	Bacteria	45	0.00170036	0.000857662	0.0022451
D006262	species	1919	Streptomyces microflavus	Bacteria	61	0.00282074	0.00117589	0.0109784
D006262	species	1923	Streptomyces phaeochromogenes	Bacteria	24	0.00296699	0.00250758	0.00309592
D006262	species	1927	Streptomyces rimosus	Bacteria	131	0.00548961	0.00182986	0.0270262
D006262	species	1930	Streptomyces scabiei	Bacteria	9	0.0011075	0.0005785	0.000991715
D006262	species	1942	Streptomyces goshikiensis	Bacteria	3	0.000293198	0.000302332	9.56681e-05
D006262	species	1950	Streptomyces peucetius	Bacteria	3	0.00335863	0.00292954	0.000952304
D006262	species	1951	Streptomyces purpureus	Bacteria	2	0.000610374	0.000610374	0.000406828
D006262	species	1955	Streptomyces cinereus	Bacteria	40	0.00210924	0.00149084	0.00339223
D006262	species	1956	Streptomyces diastaticus	Bacteria	26	0.000947753	0.000784603	0.000775432
D006262	species	1957	Streptomyces sclerotialus	Bacteria	19	0.00601029	0.00300354	0.00846549
D006262	species	1961	Streptomyces virginiae	Bacteria	1	0.00155537	0.00155537
D006262	species	1963	Streptomyces olivochromogenes	Bacteria	12	0.00207843	0.00129864	0.00290272
D006262	species	1967	Streptomyces kanamyceticus	Bacteria	4	0.00609965	0.00121333	0.0104066
D006262	species	1969	Streptomyces chartreusis	Bacteria	7	0.000741851	0.00067838	0.000493159
D006262	species	1990	Actinomadura atramentaria	Bacteria	2	0.000907442	0.000907442	0.0001079
D006262	species	1991	Actinomadura cremea	Bacteria	2	0.00254815	0.00254815	0.000229958
D006262	species	1992	Actinomadura echinospora	Bacteria	47	0.00408149	0.00437522	0.00141208
D006262	species	1993	Actinomadura madurae	Bacteria	1	0.00377472	0.00377472
D006262	species	1999	Planomonospora venezuelensis	Bacteria	2	0.0024958	0.0024958	0.00281843
D006262	species	2001	Streptosporangium roseum	Bacteria	2	0.000669965	0.000669965	0.000139045
D006262	species	2002	Streptosporangium amethystogenes	Bacteria	3	0.000768216	0.00082116	0.000161028
D006262	species	2006	Thermobispora bispora	Bacteria	24	0.0022308	0.00199008	0.00172052
D006262	species	2014	Nocardiopsis dassonvillei	Bacteria	5	0.00115951	0.001499	0.000811232
D006262	species	2020	Thermomonospora curvata	Bacteria	3	0.00201477	0.00151485	0.00216553
D006262	species	2021	Thermobifida fusca	Bacteria	12	0.0626965	0.00134574	0.202218
D006262	species	2024	Thermoactinomyces intermedius	Bacteria	72	0.00216998	0.00164524	0.00192215
D006262	species	2026	Thermoactinomyces vulgaris	Bacteria	45	0.00251267	0.0020181	0.00190001
D006262	species	2030	Kibdelosporangium aridum	Bacteria	1	0.000163095	0.000163095
D006262	species	2033	Microbacterium testaceum	Bacteria	121	0.00937648	0.00118708	0.0357452
D006262	species	2035	Curtobacterium flaccumfaciens	Bacteria	18	0.000776612	0.000640639	0.000434879
D006262	species	2039	Tropheryma whipplei	Bacteria	41	0.00496341	0.00249638	0.0109104
D006262	species	2041	Aeromicrobium erythreum	Bacteria	14	0.00294922	0.000796929	0.00568779
D006262	species	2045	Pimelobacter simplex	Bacteria	11	0.000981092	0.00108245	0.000401879
D006262	species	2047	Rothia dentocariosa	Bacteria	1457	0.0260716	0.00282757	0.136403
D006262	species	2051	Mobiluncus curtisii	Bacteria	236	0.017341	0.00247391	0.124525
D006262	species	2052	Mobiluncus mulieris	Bacteria	259	0.0158558	0.00490966	0.0566426
D006262	species	2055	Gordonia terrae	Bacteria	12	0.00264725	0.00110162	0.00343286
D006262	species	2057	Sphaerobacter thermophilus	Bacteria	340	0.0099875	0.00295198	0.0817177
D006262	species	2061	Tsukamurella paurometabola	Bacteria	43	0.00172346	0.00100843	0.00172516
D006262	species	2074	Pseudonocardia autotrophica	Bacteria	17	0.00728174	0.00218508	0.0133789
D006262	species	2078	Sporolactobacillus inulinus	Bacteria	94	0.00272464	0.00230164	0.0028482
D006262	species	2080	Sporolactobacillus laevus	Bacteria	7	0.00494351	0.00476122	0.00299665
D006262	species	2082	Syntrophomonas bryantii	Bacteria	261	0.00579994	0.00225124	0.0224673
D006262	species	2088	Anaeroplasma bactoclasticum	Bacteria	386	0.0455261	0.00390288	0.486457
D006262	species	2094	Mycoplasma arginini	Bacteria	7	0.0020565	0.000962121	0.00228492
D006262	species	2095	Mycoplasma capricolum	Bacteria	2	0.000317335	0.000317335	0.000157543
D006262	species	2096	Mycoplasma gallisepticum	Bacteria	13	0.00139374	0.000992851	0.0011489
D006262	species	2097	Mycoplasma genitalium	Bacteria	1	0.000571645	0.000571645
D006262	species	2098	Mycoplasma hominis	Bacteria	23	0.0168524	0.00266255	0.0576099
D006262	species	2099	Mycoplasma hyopneumoniae	Bacteria	1	0.00114329	0.00114329
D006262	species	2100	Mycoplasma hyorhinis	Bacteria	26	0.00379239	0.00153685	0.00547818
D006262	species	2102	Mycoplasma mycoides	Bacteria	7	0.0040062	0.00411319	0.0010411
D006262	species	2104	Mycoplasma pneumoniae	Bacteria	11	0.00131028	0.000961381	0.00132699
D006262	species	2105	Mycoplasma leachii	Bacteria	23	0.0043807	0.00431351	0.00313694
D006262	species	2107	Mycoplasma pulmonis	Bacteria	8	0.00117095	0.000648659	0.00166377
D006262	species	2109	Mycoplasma synoviae	Bacteria	6	0.00247268	0.00116076	0.00365494
D006262	species	2110	Mycoplasma agalactiae	Bacteria	1	0.000571645	0.000571645
D006262	species	2111	Mycoplasma arthritidis	Bacteria	25	2.27937	0.002465	6.27733
D006262	species	2112	Mycoplasma bovigenitalium	Bacteria	6	0.00161811	0.00102715	0.00120973
D006262	species	2115	Mycoplasma fermentans	Bacteria	18	0.00685595	0.00120618	0.0147246
D006262	species	2117	Mycoplasma lipophilum	Bacteria	3	0.00054475	0.000303149	0.000433558
D006262	species	2118	Mycoplasma mobile	Bacteria	41	0.00227103	0.00208936	0.00156833
D006262	species	2121	Mycoplasma orale	Bacteria	22	0.011354	0.00275333	0.0361275
D006262	species	2122	Mycoplasma pirum	Bacteria	35	0.00128174	0.000698095	0.00147293
D006262	species	2123	Mycoplasma putrefaciens	Bacteria	44	0.118104	0.0037561	0.511788
D006262	species	2124	Mycoplasma salivarium	Bacteria	26	0.0026481	0.00147895	0.00306853
D006262	species	2127	Mycoplasma collis	Bacteria	3	0.000490534	0.000571145	0.000307309
D006262	species	2128	Mycoplasma flocculare	Bacteria	6	0.0212663	0.0101618	0.0255144
D006262	species	2130	Ureaplasma urealyticum	Bacteria	58	0.00372548	0.00276173	0.00494329
D006262	species	2137	Spiroplasma apis	Bacteria	387	0.0365376	0.00473507	0.178607
D006262	species	2139	Spiroplasma clarkii	Bacteria	262	0.0669488	0.00501058	0.290304
D006262	species	2141	Spiroplasma ixodetis	Bacteria	20	0.00330925	0.00235864	0.0038015
D006262	species	2142	Spiroplasma diabroticae	Bacteria	44	0.0073408	0.00425647	0.00904552
D006262	species	2144	Spiroplasma mirum	Bacteria	35	0.00232337	0.00172076	0.00195286
D006262	species	2145	Spiroplasma taiwanense	Bacteria	317	0.29152	0.00263435	1.60413
D006262	species	2148	Acholeplasma laidlawii	Bacteria	80	0.101178	0.00515355	0.223872
D006262	species	2149	Mesoplasma entomophilum	Bacteria	2	0.000319729	0.000319729	2.30538e-05
D006262	species	2150	Acholeplasma modicum	Bacteria	273	0.0206143	0.00342736	0.0972439
D006262	species	2151	Mesoplasma florum	Bacteria	47	0.00349223	0.00269393	0.00329817
D006262	species	2153	Asteroleplasma anaerobium	Bacteria	353	0.0107617	0.00294716	0.0540058
D006262	species	2162	Methanobacterium formicicum	Archaea	1	0.00129041	0.00129041
D006262	species	2173	Methanobrevibacter smithii	Archaea	3508	1.32357	0.130285	3.51363
D006262	species	2176	Methanohalophilus mahii	Archaea	1	0.000315092	0.000315092
D006262	species	2180	Methanothermus fervidus	Archaea	1	0.000983197	0.000983197
D006262	species	2181	Methanothermus sociabilis	Archaea	2	0.00137865	0.00137865	0.00167713
D006262	species	2186	Methanothermococcus thermolithotrophicus	Archaea	35	0.00102414	0.000845473	0.000882895
D006262	species	2187	Methanococcus vannielii	Archaea	1	0.000525194	0.000525194
D006262	species	2188	Methanococcus voltae	Archaea	16	0.00376601	0.00113682	0.00674853
D006262	species	2189	Methanotorris igneus	Archaea	66	0.0017011	0.00110698	0.00338302
D006262	species	2190	Methanocaldococcus jannaschii	Archaea	20	0.000602566	0.000401043	0.000588691
D006262	species	2193	Methanocorpusculum parvum	Archaea	8	0.0078119	0.00424912	0.0095447
D006262	species	2197	Methanogenium cariaci	Archaea	2	0.00395697	0.00395697	0.00219195
D006262	species	2198	Methanoculleus marisnigri	Archaea	3	0.000239824	0.00030493	0.00012169
D006262	species	2199	Methanogenium organophilum	Archaea	1	0.00550691	0.00550691
D006262	species	2201	Methanofollis liminatans	Archaea	2	0.00589786	0.00589786	0.00231109
D006262	species	2203	Methanospirillum hungatei	Archaea	5	0.0148506	0.00269009	0.0296153
D006262	species	2205	Methanomicrobium mobile	Archaea	1	0.0003383	0.0003383
D006262	species	2209	Methanosarcina mazei	Archaea	3	0.00140911	0.00100843	0.00144564
D006262	species	2214	Methanosarcina acetivorans	Archaea	2	0.00165593	0.00165593	0.00194281
D006262	species	2221	Methanolobus tindarius	Archaea	1	0.000282155	0.000282155
D006262	species	2223	Methanosaeta concilii	Archaea	8	0.0111475	0.00322456	0.017395
D006262	species	2234	Archaeoglobus fulgidus	Archaea	1	0.000947454	0.000947454
D006262	species	2257	Natronomonas pharaonis	Archaea	2	0.00286771	0.00286771	0.00373239
D006262	species	2269	Thermofilum pendens	Archaea	20	0.0453312	0.00144773	0.150032
D006262	species	2287	Sulfolobus solfataricus	Archaea	4	0.000475421	0.000346506	0.000346095
D006262	species	2290	Desulfobacter curvatus	Bacteria	5	0.0020082	0.00041187	0.00291102
D006262	species	2292	Desulfobacter latus	Bacteria	1	0.000428734	0.000428734
D006262	species	2293	Desulfobacter postgatei	Bacteria	2	0.00214002	0.00214002	6.56054e-05
D006262	species	2296	Desulfobacterium autotrophicum	Bacteria	27	0.00331308	0.000606855	0.00745017
D006262	species	2297	Desulfobacterium niacini	Bacteria	5	0.00176427	0.000562474	0.00194759
D006262	species	2298	Desulfobacterium vacuolatum	Bacteria	10	0.00211694	0.000523825	0.00325473
D006262	species	2303	Thermoplasma acidophilum	Archaea	1	0.000698095	0.000698095
D006262	species	2317	Methanosphaera stadtmanae	Archaea	531	0.227153	0.0324444	0.588674
D006262	species	2325	Thermoanaerobacter kivui	Bacteria	42	0.00111045	0.000856884	0.0007363
D006262	species	2331	Halanaerobium praevalens	Bacteria	10	0.149512	0.00217202	0.425713
D006262	species	2336	Thermotoga maritima	Bacteria	4	0.00051432	0.000305223	0.000564507
D006262	species	2337	Thermotoga neapolitana	Bacteria	12	0.0199713	0.000976127	0.061678
D006262	species	2350	Haliscomenobacter hydrossis	Bacteria	211	0.0326313	0.00253017	0.0795233
D006262	species	2352	Flexistipes sinusarabici	Bacteria	10	0.00642217	0.00179619	0.0108695
D006262	species	2358	Desulfomonile tiedjei	Bacteria	128	0.033158	0.000890832	0.217401
D006262	species	2369	Arhodomonas aquaeolei	Bacteria	1	0.00151485	0.00151485
D006262	species	2371	Xylella fastidiosa	Bacteria	38	0.00608499	0.000793424	0.0160203
D006262	species	2374	Acetonema longum	Bacteria	347	0.0111484	0.00207211	0.070079
D006262	species	2376	Sporomusa paucivorans	Bacteria	84	0.00355128	0.00303506	0.00434121
D006262	species	2377	Sporomusa termitida	Bacteria	9	0.00178907	0.00153355	0.00105432
D006262	species	2378	Sporomusa ovata	Bacteria	262	0.00275618	0.0015437	0.00450527
D006262	species	2382	Acetitomaculum ruminis	Bacteria	29	0.00178879	0.00118318	0.00153752
D006262	species	2421	Thermosipho africanus	Bacteria	1	0.0012862	0.0012862
D006262	species	2424	Fervidobacterium nodosum	Bacteria	32	0.00123755	0.00108507	0.000905949
D006262	species	2426	Teredinibacter turnerae	Bacteria	44	0.00475494	0.00170703	0.0086306
D006262	species	2434	Roseobacter denitrificans	Bacteria	1	0.000956444	0.000956444
D006262	species	2699	Heliobacterium gestii	Bacteria	75	0.00318459	0.00307844	0.0017751
D006262	species	2702	Gardnerella vaginalis	Bacteria	1222	0.0751382	0.00899249	0.188708
D006262	species	2704	Thermoanaerobacter acetoethylicus	Bacteria	1	0.00296314	0.00296314
D006262	species	2718	Cardiobacterium hominis	Bacteria	418	0.00503979	0.00200031	0.0140647
D006262	species	2724	Hirschia baltica	Bacteria	827	1.17263	0.0189653	3.63603
D006262	species	2734	Symbiobacterium thermophilum	Bacteria	297	0.00304736	0.00263359	0.00274883
D006262	species	2736	Verrucomicrobium spinosum	Bacteria	599	0.00958805	0.00437407	0.0193925
D006262	species	2738	Vagococcus fluvialis	Bacteria	172	0.00308887	0.00150366	0.00426333
D006262	species	2739	Vagococcus salmoninarum	Bacteria	34	0.00542439	0.00116857	0.0212698
D006262	species	2741	Peptococcus niger	Bacteria	1112	0.0567827	0.00988518	0.168933
D006262	species	2743	Marinobacter hydrocarbonoclasticus	Bacteria	56	0.00360922	0.00293671	0.00374662
D006262	species	2746	Halomonas elongata	Bacteria	29	0.00328418	0.00367444	0.00192859
D006262	species	2748	Carnobacterium divergens	Bacteria	246	0.00885548	0.0013758	0.0586421
D006262	species	2749	Carnobacterium gallinarum	Bacteria	58	0.00109935	0.000877883	0.000771559
D006262	species	2750	Carnobacterium mobile	Bacteria	24	0.00525285	0.00115323	0.0117069
D006262	species	2751	Carnobacterium maltaromaticum	Bacteria	594	0.0128504	0.00310025	0.111811
D006262	species	2752	Carnobacterium funditum	Bacteria	4	0.00128135	0.000272684	0.00213958
D006262	species	2754	Synergistes jonesii	Bacteria	84	0.0108103	0.00354261	0.0364888
D006262	species	2756	Brochothrix thermosphacta	Bacteria	38	0.00405934	0.0011776	0.0120958
D006262	species	2757	Brochothrix campestris	Bacteria	7	0.00362077	0.000932758	0.00596673
D006262	species	12917	Acidovorax facilis	Bacteria	4	0.00210786	0.000604569	0.00325792
D006262	species	12934	Thiocapsa pendens	Bacteria	2	0.00183908	0.00183908	0.00014408
D006262	species	13076	Globicatella sanguinis	Bacteria	123	0.00431353	0.00119614	0.015344
D006262	species	13160	Brevundimonas bullata	Bacteria	18	0.0105446	0.00371188	0.0312027
D006262	species	13243	Rarobacter faecitabidus	Bacteria	3	0.00109121	0.00116653	0.000139555
D006262	species	13276	Suttonella indologenes	Bacteria	10	0.00326875	0.00309746	0.00207388
D006262	species	13335	Anaerobiospirillum succiniciproducens	Bacteria	278	0.017223	0.0023658	0.181357
D006262	species	13373	Burkholderia mallei	Bacteria	1	0.000857467	0.000857467
D006262	species	13656	Rhizorhapis suberifaciens	Bacteria	9	0.0018403	0.00188512	0.0014136
D006262	species	13688	Novosphingobium capsulatum	Bacteria	7	0.00178281	0.00133381	0.00113267
D006262	species	13689	Sphingomonas paucimobilis	Bacteria	250	0.0161569	0.00310938	0.0516656
D006262	species	13690	Sphingobium yanoikuyae	Bacteria	135	0.186892	0.00288002	1.27331
D006262	species	28025	Bifidobacterium animalis	Bacteria	4255	0.175056	0.0130634	1.1235
D006262	species	28026	Bifidobacterium pseudocatenulatum	Bacteria	7066	1.34314	0.168223	4.04714
D006262	species	28028	Corynebacterium flavescens	Bacteria	20	0.00172714	0.00110941	0.00245609
D006262	species	28031	Lysinibacillus fusiformis	Bacteria	8	0.00737601	0.00120041	0.0101476
D006262	species	28034	Sulfobacillus thermosulfidooxidans	Bacteria	72	0.0333921	0.00336997	0.13694
D006262	species	28035	Staphylococcus lugdunensis	Bacteria	41	0.200457	0.03109	0.580897
D006262	species	28037	Streptococcus mitis	Bacteria	6796	0.179951	0.0226191	1.02551
D006262	species	28038	Lactobacillus curvatus	Bacteria	415	0.0321935	0.00484496	0.149165
D006262	species	28042	Saccharopolyspora rectivirgula	Bacteria	51	0.0033135	0.00341565	0.00207806
D006262	species	28049	Acidothermus cellulolyticus	Bacteria	104	0.00378461	0.00184083	0.0127221
D006262	species	28051	Lachnospira multipara	Bacteria	389	0.00259441	0.00171612	0.00309529
D006262	species	28064	Heliobacillus mobilis	Bacteria	34	0.00122809	0.00091099	0.00122526
D006262	species	28066	Rhodoferax fermentans	Bacteria	9	0.00179363	0.000835345	0.00181247
D006262	species	28068	Rubrivivax gelatinosus	Bacteria	33	0.0138311	0.00306805	0.0299655
D006262	species	28077	Nitrospirillum amazonense	Bacteria	28	0.00137869	0.00101242	0.00120878
D006262	species	28080	Campylobacter upsaliensis	Bacteria	40	0.06321	0.002227	0.355903
D006262	species	28081	Bordetella sp.	Bacteria	1	0.00421	0.00421
D006262	species	28090	Acinetobacter lwoffii	Bacteria	409	0.348084	0.00341685	4.23174
D006262	species	28091	Neisseria weaveri	Bacteria	346	0.0490967	0.00384987	0.351836
D006262	species	28092	Paraburkholderia andropogonis	Bacteria	4	0.00159015	0.00178969	0.000942324
D006262	species	28095	Burkholderia gladioli	Bacteria	38	0.00238831	0.00197576	0.00185065
D006262	species	28099	Agrobacterium rubi	Bacteria	1	0.0004316	0.0004316
D006262	species	28101	Phyllobacterium myrsinacearum	Bacteria	5	0.00128312	0.000854569	0.00128408
D006262	species	28104	Mesorhizobium huakuii	Bacteria	57	0.572556	0.115911	1.02895
D006262	species	28108	Alteromonas macleodii	Bacteria	462	0.00854398	0.00269286	0.0345888
D006262	species	28110	Francisella philomiragia	Bacteria	62	0.00583869	0.000762814	0.0335947
D006262	species	28111	Bacteroides eggerthii	Bacteria	6572	1.69889	0.0269364	6.09313
D006262	species	28112	Tannerella forsythia	Bacteria	1003	0.0392925	0.0032963	0.241042
D006262	species	28113	Bacteroides heparinolyticus	Bacteria	271	0.00268076	0.00168382	0.00335944
D006262	species	28114	Porphyromonas levii	Bacteria	760	0.0268675	0.00388318	0.185259
D006262	species	28115	Porphyromonas macacae	Bacteria	47	0.00223049	0.000861742	0.00867535
D006262	species	28116	Bacteroides ovatus	Bacteria	11406	2.30596	0.739456	4.34941
D006262	species	28117	Alistipes putredinis	Bacteria	10270	2.86476	1.21948	4.16332
D006262	species	28118	Odoribacter splanchnicus	Bacteria	7768	0.496424	0.253607	0.669044
D006262	species	28119	Bacteroides zoogleoformans	Bacteria	1183	0.00542434	0.00337644	0.0130479
D006262	species	28121	Butyrivibrio sp.	Bacteria	50	0.0747974	0.01881	0.331668
D006262	species	28122	Fibrobacter intestinalis	Bacteria	185	0.00171318	0.00109135	0.00219089
D006262	species	28123	Porphyromonas asaccharolytica	Bacteria	1237	0.0297503	0.0045163	0.135748
D006262	species	28124	Porphyromonas endodontalis	Bacteria	321	0.0320357	0.0018684	0.259605
D006262	species	28125	Prevotella bivia	Bacteria	2569	0.190911	0.00695797	1.00776
D006262	species	28126	Prevotella buccae	Bacteria	1134	0.2365	0.00508614	1.89771
D006262	species	28127	Prevotella buccalis	Bacteria	2368	0.0757881	0.00580645	0.682101
D006262	species	28128	Prevotella corporis	Bacteria	1547	0.12361	0.00563777	0.913119
D006262	species	28129	Prevotella denticola	Bacteria	1471	0.0778394	0.00902364	0.250737
D006262	species	28130	Prevotella disiens	Bacteria	1020	0.0658782	0.00528164	0.382999
D006262	species	28131	Prevotella intermedia	Bacteria	278	0.0232257	0.00372781	0.105872
D006262	species	28132	Prevotella melaninogenica	Bacteria	796	0.166557	0.00403726	1.31209
D006262	species	28133	Prevotella nigrescens	Bacteria	353	0.012063	0.00302608	0.0547449
D006262	species	28134	Prevotella oralis	Bacteria	812	0.00897537	0.00353582	0.021428
D006262	species	28135	Prevotella oris	Bacteria	3344	0.103725	0.00723717	0.693617
D006262	species	28136	Prevotella oulorum	Bacteria	1358	0.14625	0.00541566	1.02062
D006262	species	28137	Prevotella veroralis	Bacteria	1130	0.0535518	0.00553358	0.432275
D006262	species	28139	Rikenella microfusus	Bacteria	773	0.00901312	0.00369194	0.0589055
D006262	species	28141	Cronobacter sakazakii	Bacteria	109	0.0168342	0.00264222	0.0367701
D006262	species	28152	Yersinia kristensenii	Bacteria	70	0.00343855	0.00301095	0.00348477
D006262	species	28156	Bisgaard Taxon 14	Bacteria	11	0.00121521	0.000858192	0.00128611
D006262	species	28158	Bisgaard Taxon 3	Bacteria	115	0.00551674	0.00290234	0.01088
D006262	species	28160	Bisgaard Taxon 6	Bacteria	1	0.000759596	0.000759596
D006262	species	28161	Bisgaard Taxon 7	Bacteria	1821	0.0981497	0.00691308	0.442032
D006262	species	28174	Vibrio ordalii	Bacteria	10	0.001311	0.00140175	0.00108498
D006262	species	28175	Vibrio orientalis	Bacteria	22	0.0273948	0.00129662	0.0805004
D006262	species	28187	Acetohalobium arabaticum	Bacteria	18	0.190068	0.000718164	0.793973
D006262	species	28188	Capnocytophaga canimorsus	Bacteria	40	0.00312197	0.00107845	0.00534684
D006262	species	28189	Capnocytophaga cynodegmi	Bacteria	48	0.00260398	0.00107448	0.00629249
D006262	species	28195	Thermonema lapsum	Bacteria	1	0.00230415	0.00230415
D006262	species	28197	Arcobacter butzleri	Bacteria	54	0.014454	0.00234618	0.0338167
D006262	species	28199	Arcobacter nitrofigilis	Bacteria	146	0.00248635	0.00108176	0.00731261
D006262	species	28212	Sphingomonas adhaesiva	Bacteria	86	0.00626624	0.00224363	0.0128176
D006262	species	28213	Sphingomonas parapaucimobilis	Bacteria	95	0.011731	0.00361952	0.02204
D006262	species	28214	Sphingomonas sp.	Bacteria	47	0.00452383	0.00201686	0.00962616
D006262	species	28223	Desulfobacula toluolica	Bacteria	4	0.00471932	0.00355032	0.0043914
D006262	species	28224	Mesoplasma seiffertii	Bacteria	46	0.00757019	0.00398098	0.0240501
D006262	species	28227	Mycoplasma penetrans	Bacteria	154	0.00427239	0.00345132	0.00507837
D006262	species	28229	Colwellia psychrerythraea	Bacteria	47	0.00350264	0.000940996	0.00692924
D006262	species	28232	Geobacter metallireducens	Bacteria	98	0.00294634	0.00168247	0.00384801
D006262	species	28237	Petrotoga miotherma	Bacteria	8	0.0014132	0.00103978	0.00115887
D006262	species	28251	Ornithobacterium rhinotracheale	Bacteria	78	0.00719203	0.00254828	0.0280779
D006262	species	28252	Halomonas halodenitrificans	Bacteria	4	0.000762824	0.000798549	0.000321312
D006262	species	28254	Marinomonas communis	Bacteria	35	0.00224722	0.00102906	0.0035342
D006262	species	28255	Marinomonas vaga	Bacteria	31	0.00216127	0.00147306	0.0018708
D006262	species	28258	Cobetia marina	Bacteria	5	0.00157908	0.00180708	0.00081147
D006262	species	28262	Thermodesulfovibrio yellowstonii	Bacteria	172	0.00323954	0.00185148	0.0102194
D006262	species	28264	Arcanobacterium haemolyticum	Bacteria	66	0.0101791	0.00242585	0.0546131
D006262	species	28446	[Clostridium] propionicum	Bacteria	5275	0.0771703	0.026482	0.155455
D006262	species	28447	Clavibacter michiganensis	Bacteria	1401	0.261096	0.00740823	0.927442
D006262	species	28448	Komagataeibacter xylinus	Bacteria	11	0.00241416	0.00116538	0.00260265
D006262	species	28449	Neisseria subflava	Bacteria	13	0.0533962	0.01211	0.0993448
D006262	species	28450	Burkholderia pseudomallei	Bacteria	55	0.00967682	0.00319275	0.0305212
D006262	species	28452	Leptospira alstonii	Bacteria	9	0.000937246	0.000469444	0.00140936
D006262	species	28454	Sphingobacterium multivorum	Bacteria	409	0.0468931	0.00397852	0.704989
D006262	species	28898	Campylobacter helveticus	Bacteria	30	0.0107673	0.000593089	0.0326637
D006262	species	28901	Salmonella enterica	Bacteria	2216	0.16226	0.00496444	1.70269
D006262	species	28903	Mycoplasma bovis	Bacteria	13	0.00424274	0.0019857	0.00433756
D006262	species	29288	Natronococcus occultus	Archaea	4	0.00549987	0.00490424	0.00487154
D006262	species	29292	Pyrococcus abyssi	Archaea	3	2.34674	2.9703	2.10525
D006262	species	29299	Nocardioides plantarum	Bacteria	72	0.00524683	0.00239323	0.017601
D006262	species	29303	Streptomyces cattleya	Bacteria	6	0.000798352	0.000538263	0.000827926
D006262	species	29317	Actinomyces sp.	Bacteria	1743	0.0117011	0.0034718	0.0413995
D006262	species	29321	Turicella otitidis	Bacteria	51	0.0313762	0.00286681	0.202761
D006262	species	29322	[Eubacterium] cellulosolvens	Bacteria	47	0.00172286	0.00116035	0.00180252
D006262	species	29323	Thermoanaerobacter brockii	Bacteria	79	0.00166421	0.00117547	0.00129773
D006262	species	29329	Thermoanaerobacterium xylanolyticum	Bacteria	3	0.00528002	0.00544989	0.00495381
D006262	species	29332	[Bacillus] aminovorans	Bacteria	9	0.00571903	0.00502588	0.00640401
D006262	species	29341	Clostridium argentinense	Bacteria	311	0.0120887	0.00354894	0.0409762
D006262	species	29346	[Clostridium] paradoxum	Bacteria	421	0.00567168	0.00404531	0.00766558
D006262	species	29347	[Clostridium] scindens	Bacteria	3107	0.0386276	0.00705293	0.176227
D006262	species	29348	[Clostridium] spiroforme	Bacteria	5482	0.310455	0.0929624	1.01221
D006262	species	29349	[Clostridium] thermoalcaliphilum	Bacteria	49	0.00392711	0.00389484	0.00216588
D006262	species	29354	[Clostridium] celerecrescens	Bacteria	2522	0.0378964	0.00912229	0.228668
D006262	species	29355	[Clostridium] cellobioparum	Bacteria	1172	0.0238143	0.00728996	0.056629
D006262	species	29356	Clostridium chartatabidum	Bacteria	1832	0.114857	0.00791181	1.04188
D006262	species	29357	Clostridium collagenovorans	Bacteria	38	0.018058	0.00147154	0.0965058
D006262	species	29359	Asaccharospora irregularis	Bacteria	164	0.00347511	0.00224672	0.00432456
D006262	species	29360	Cellulosilyticum lentocellum	Bacteria	2352	0.0796701	0.00405287	0.790914
D006262	species	29361	Tyzzerella nexilis	Bacteria	874	0.933911	0.206625	2.64046
D006262	species	29362	[Clostridium] papyrosolvens	Bacteria	391	0.0044067	0.00176128	0.0157598
D006262	species	29363	Clostridium paraputrificum	Bacteria	4301	0.453552	0.0163619	3.33544
D006262	species	29364	[Clostridium] polysaccharolyticum	Bacteria	751	0.0026471	0.00175368	0.00331347
D006262	species	29365	Hathewaya proteolytica	Bacteria	22	0.000739482	0.000585555	0.00061822
D006262	species	29367	Clostridium puniceum	Bacteria	1535	0.0367639	0.00493852	0.356556
D006262	species	29369	Clostridium sardiniense	Bacteria	807	0.00939501	0.00318979	0.027712
D006262	species	29370	[Clostridium] sphenoides	Bacteria	3487	0.0622354	0.0249116	0.137925
D006262	species	29371	[Clostridium] termitidis	Bacteria	672	0.00379245	0.00173507	0.011622
D006262	species	29372	Clostridium thermobutyricum	Bacteria	398	0.0297497	0.00219221	0.22439
D006262	species	29374	Filifactor villosus	Bacteria	63	0.00658293	0.00374111	0.0189405
D006262	species	29375	[Clostridium] xylanolyticum	Bacteria	3862	0.121797	0.0187905	0.530553
D006262	species	29376	Desulfotomaculum thermobenzoicum	Bacteria	94	0.00151595	0.00119484	0.00127661
D006262	species	29380	Staphylococcus caprae	Bacteria	10	0.021798	0.010425	0.0208308
D006262	species	29385	Staphylococcus saprophyticus	Bacteria	958	0.0441429	0.00423644	0.298033
D006262	species	29389	Streptococcus alactolyticus	Bacteria	1317	0.186588	0.00512768	1.48547
D006262	species	29391	Gemella morbillorum	Bacteria	1259	0.105485	0.0036623	0.65582
D006262	species	29394	Dolosigranulum pigrum	Bacteria	505	0.528812	0.00336825	3.59414
D006262	species	29401	Pseudonocardia halophobica	Bacteria	2	0.0556253	0.0556253	0.0781773
D006262	species	29405	Microlunatus phosphovorus	Bacteria	10	0.0141372	0.00136191	0.0247835
D006262	species	29409	Rhodoplanes roseus	Bacteria	23	0.00134695	0.000952308	0.00162829
D006262	species	29419	Helicobacter canis	Bacteria	92	0.00352621	0.00338291	0.00306648
D006262	species	29422	Legionella brunensis	Bacteria	93	0.00325361	0.00182199	0.00951572
D006262	species	29423	Legionella oakridgensis	Bacteria	4	0.00129156	0.0014463	0.000640007
D006262	species	29430	Acinetobacter haemolyticus	Bacteria	302	0.0773263	0.00327703	0.465988
D006262	species	29432	Psychrobacter phenylpyruvicus	Bacteria	15	0.00156887	0.000968354	0.00126458
D006262	species	29433	Moraxella ovis	Bacteria	2	0.00074399	0.00074399	0.000512199
D006262	species	29434	Neisseria pharyngis	Bacteria	11	0.00143641	0.000325988	0.0021456
D006262	species	29435	Pseudomonas flavescens	Bacteria	204	0.00474981	0.00255805	0.0070317
D006262	species	29438	Pseudomonas savastanoi	Bacteria	1	0.000428734	0.000428734
D006262	species	29443	Paucimonas lemoignei	Bacteria	2	0.00204948	0.00204948	0.00255619
D006262	species	29447	Xanthomonas albilineans	Bacteria	7	0.0160457	0.0043298	0.0334708
D006262	species	29448	Bradyrhizobium elkanii	Bacteria	601	0.218326	0.00269869	1.09251
D006262	species	29449	Rhizobium etli	Bacteria	139	0.0357138	0.002467	0.287421
D006262	species	29459	Brucella melitensis	Bacteria	23	0.00389798	0.00168175	0.00599574
D006262	species	29461	Brucella suis	Bacteria	110	0.0402205	0.00520352	0.0906809
D006262	species	29466	Veillonella parvula	Bacteria	7968	0.449072	0.0337028	2.47487
D006262	species	29471	Pectobacterium atrosepticum	Bacteria	1	0.00114329	0.00114329
D006262	species	29485	Yersinia rohdei	Bacteria	177	0.0184588	0.00249361	0.0635094
D006262	species	29486	Yersinia ruckeri	Bacteria	11	0.00183176	0.001254	0.0018209
D006262	species	29488	Photorhabdus luminescens	Bacteria	150	0.0020004	0.00131558	0.00187914
D006262	species	29494	Vibrio furnissii	Bacteria	3	0.0019943	0.0008	0.00265803
D006262	species	29495	Vibrio navarrensis	Bacteria	5	0.000953649	0.000964627	9.24172e-05
D006262	species	29497	Vibrio splendidus	Bacteria	8	0.00182764	0.00239727	0.00143779
D006262	species	29501	Mycoplasma haemofelis	Bacteria	48	0.00131713	0.000911525	0.00130339
D006262	species	29503	Desulfomicrobium escambiense	Bacteria	1	0.00245495	0.00245495
D006262	species	29506	Leptospira inadai	Bacteria	2	0.00383485	0.00383485	0.00148575
D006262	species	29508	Leptospira meyeri	Bacteria	1	0.000961862	0.000961862
D006262	species	29510	Turneriella parva	Bacteria	40	0.00150972	0.000893316	0.00276338
D006262	species	29519	Borreliella garinii	Bacteria	1	0.000714556	0.000714556
D006262	species	29524	Porphyromonas circumdentaria	Bacteria	957	0.0689257	0.00468459	0.620235
D006262	species	29527	Syntrophobacter wolinii	Bacteria	38	0.0111374	0.00195714	0.0346083
D006262	species	29528	Flammeovirga aprica	Bacteria	4	0.00532434	0.00157645	0.00772831
D006262	species	29529	Chitinophaga arvensicola	Bacteria	72	0.00225642	0.00145183	0.00355734
D006262	species	29530	Cytophaga aurantiaca	Bacteria	10	0.00177486	0.00190419	0.000936278
D006262	species	29533	Flavobacterium pectinovorum	Bacteria	1088	0.0109329	0.00415828	0.0241296
D006262	species	29534	Flavobacterium saccharophilum	Bacteria	27	0.00300094	0.00143178	0.00507133
D006262	species	29536	Flavobacterium succinicans	Bacteria	42	0.00424226	0.00218993	0.00807504
D006262	species	29539	Thermoleophilum album	Bacteria	98	0.00318026	0.00310539	0.00288714
D006262	species	29542	Pelobacter acetylenicus	Bacteria	261	0.0321065	0.0017592	0.269384
D006262	species	29543	Pelobacter propionicus	Bacteria	54	0.00562329	0.00119672	0.019904
D006262	species	29546	Lawsonia intracellularis	Bacteria	58	0.0536893	0.00132477	0.390698
D006262	species	29549	Rhodothermus marinus	Bacteria	96	0.00246317	0.00104717	0.0072108
D006262	species	29552	Acholeplasma axanthum	Bacteria	1338	0.198293	0.006391	0.980787
D006262	species	29557	Mycoplasma gallinarum	Bacteria	1	0.000142911	0.000142911
D006262	species	29562	Mycoplasma ovipneumoniae	Bacteria	1	0.000910225	0.000910225
D006262	species	29570	Halomonas meridiana	Bacteria	4	0.00208496	0.0024895	0.00124778
D006262	species	29571	Halomonas subglaciescola	Bacteria	3	0.000856126	0.00101751	0.000602491
D006262	species	29573	Halomonas halophila	Bacteria	41	0.00458637	0.00162098	0.0132602
D006262	species	29575	Taylorella equigenitalis	Bacteria	38	0.0298225	0.00147176	0.172655
D006262	species	29581	Janthinobacterium lividum	Bacteria	61	0.0418512	0.00197394	0.251042
D006262	species	31899	Caldicellulosiruptor bescii	Bacteria	48	0.00119946	0.000901328	0.000835977
D006262	species	31909	Halothermothrix orenii	Bacteria	527	0.0047979	0.00211416	0.0098144
D006262	species	31910	Halomonas variabilis	Bacteria	25	0.000773085	0.00062901	0.000476129
D006262	species	31943	Brevibacterium iodinum	Bacteria	92	0.00460391	0.00134688	0.0121516
D006262	species	31958	Amycolatopsis orientalis	Bacteria	97	0.00199441	0.00140526	0.00173416
D006262	species	31959	Amycolatopsis lurida	Bacteria	22	0.00210527	0.00175104	0.00108636
D006262	species	31971	[Eubacterium] dolichum	Bacteria	2815	0.313488	0.0103064	2.17329
D006262	species	31973	Eggerthia catenaformis	Bacteria	107	0.00304043	0.002465	0.00231821
D006262	species	31996	Beijerinckia derxii	Bacteria	1	0.00151485	0.00151485
D006262	species	31998	Methylobacterium radiotolerans	Bacteria	333	0.0365543	0.00231249	0.252905
D006262	species	32013	Comamonas terrigena	Bacteria	383	0.0834764	0.00323154	0.58035
D006262	species	32016	Desulfovibrio oxamicus	Bacteria	640	0.012094	0.0045907	0.0228658
D006262	species	32025	Helicobacter hepaticus	Bacteria	53	0.00335025	0.00323698	0.00415055
D006262	species	32040	Acidovorax konjaci	Bacteria	3	0.000162563	0.000163095	1.05316e-05
D006262	species	32046	Synechococcus elongatus	Bacteria	20	0.00120513	0.000445972	0.00200798
D006262	species	32051	Synechococcus sp. WH 7803	Bacteria	16	0.00140598	0.000693226	0.0015036
D006262	species	32054	Calothrix parietina	Bacteria	5	0.00115975	0.00126046	0.000903886
D006262	species	32056	Calothrix desertica	Bacteria	2	0.00276047	0.00276047	0.000204481
D006262	species	32057	Calothrix sp. PCC 7103	Bacteria	3	0.0489712	0.00161077	0.0833862
D006262	species	32062	Deinococcus radiophilus	Bacteria	1	0.000407047	0.000407047
D006262	species	33002	Desulfurella acetivorans	Bacteria	32	0.00212361	0.0015134	0.00171977
D006262	species	33007	Actinomyces neuii	Bacteria	255	0.0366184	0.00437216	0.140034
D006262	species	33008	Rhodococcus globerulus	Bacteria	62	0.0025727	0.00121301	0.00540528
D006262	species	33010	Propionibacterium avidum	Bacteria	62	0.308461	0.00466659	0.794852
D006262	species	33011	Propionibacterium granulosum	Bacteria	271	0.0468496	0.00307314	0.192079
D006262	species	33012	Propionimicrobium lymphophilum	Bacteria	37	0.00585409	0.00243061	0.0116444
D006262	species	33018	Sporolactobacillus laevolacticus	Bacteria	12	0.00288929	0.000821625	0.00479679
D006262	species	33022	Bacillus racemilacticus	Bacteria	13	0.00193345	0.00147067	0.00222226
D006262	species	33025	Phascolarctobacterium faecium	Bacteria	290	0.00306044	0.001958	0.00419779
D006262	species	33026	Sporolactobacillus dextrus	Bacteria	9	0.00115323	0.00122901	0.000636495
D006262	species	33029	Anaerococcus hydrogenalis	Bacteria	897	0.0715104	0.00584146	0.436642
D006262	species	33030	Peptoniphilus indolicus	Bacteria	150	0.0129658	0.00145418	0.0660839
D006262	species	33031	Peptoniphilus lacrimalis	Bacteria	3223	0.0760521	0.0089065	0.430035
D006262	species	33032	Anaerococcus lactolyticus	Bacteria	878	0.0374148	0.00459613	0.203655
D006262	species	33033	Parvimonas micra	Bacteria	1411	0.0197832	0.00310588	0.148459
D006262	species	33034	Anaerococcus prevotii	Bacteria	936	0.0635171	0.00511288	0.288018
D006262	species	33035	Blautia producta	Bacteria	3807	0.293524	0.0707965	0.853094
D006262	species	33036	Anaerococcus tetradius	Bacteria	184	0.00608258	0.00229717	0.0118578
D006262	species	33037	Anaerococcus vaginalis	Bacteria	706	0.0339031	0.00443466	0.19497
D006262	species	33038	[Ruminococcus] gnavus	Bacteria	8142	0.752272	0.0382952	3.09659
D006262	species	33039	[Ruminococcus] torques	Bacteria	9522	0.824452	0.222088	2.05784
D006262	species	33043	Coprococcus eutactus	Bacteria	5309	0.507257	0.03718	1.30478
D006262	species	33044	Bartonella doshiae	Bacteria	36	0.00709655	0.000992331	0.0179474
D006262	species	33045	Bartonella grahamii	Bacteria	9	0.00208796	0.00168175	0.00168857
D006262	species	33047	Bartonella vinsonii	Bacteria	4	0.00181003	0.00073033	0.00253292
D006262	species	33049	Rhodobacter veldkampii	Bacteria	10	0.00121607	0.0010254	0.00076949
D006262	species	33050	Sphingopyxis macrogoltabida	Bacteria	22	0.00433277	0.00191306	0.0085894
D006262	species	33051	Sphingomonas sanguinis	Bacteria	226	0.026402	0.00317755	0.106748
D006262	species	33052	Sphingopyxis terrae	Bacteria	76	0.0339648	0.00343959	0.0868964
D006262	species	33056	Candidatus Kinetoplastibacterium crithidii	Bacteria	3	0.000564441	0.000430337	0.000364659
D006262	species	33058	Thauera selenatis	Bacteria	145	0.00326948	0.00139782	0.00464448
D006262	species	33059	Acidithiobacillus caldus	Bacteria	18	0.00263187	0.000956619	0.00354953
D006262	species	33069	Pseudomonas viridiflava	Bacteria	446	0.239065	0.00653181	1.16213
D006262	species	33072	Gloeobacter violaceus	Bacteria	217	0.0174893	0.00283926	0.0827358
D006262	species	33074	Zymobacter palmae	Bacteria	1	0.000683443	0.000683443
D006262	species	33075	Acidobacterium capsulatum	Bacteria	62	0.0361703	0.00139396	0.269842
D006262	species	33871	Coriobacterium glomerans	Bacteria	275	0.202523	0.00219364	0.767407
D006262	species	33878	Agromyces cerinus	Bacteria	5	0.00137183	0.000794862	0.00159881
D006262	species	33879	Agromyces ramosus	Bacteria	1	0.000394104	0.000394104
D006262	species	33883	Microbacterium arborescens	Bacteria	19	0.00105057	0.000644466	0.00102405
D006262	species	33885	Microbacterium lacticum	Bacteria	39	0.00125707	0.000850138	0.00119649
D006262	species	33887	Rathayibacter rathayi	Bacteria	37	0.00586409	0.00272829	0.0158549
D006262	species	33888	Rathayibacter tritici	Bacteria	28	0.00133067	0.00122046	0.000625409
D006262	species	33889	Brevibacterium casei	Bacteria	16	0.00311253	0.00316591	0.00179108
D006262	species	33905	Bifidobacterium thermophilum	Bacteria	1988	0.0193522	0.00524178	0.0889691
D006262	species	33906	Actinopolyspora mortivallis	Bacteria	7	0.00430645	0.00346729	0.00212597
D006262	species	33907	Pseudonocardia alni	Bacteria	1	0.000163095	0.000163095
D006262	species	33909	Pseudonocardia saturnea	Bacteria	8	0.00262425	0.00136416	0.00265406
D006262	species	33910	Amycolatopsis mediterranei	Bacteria	20	0.00243257	0.00172047	0.00274465
D006262	species	33917	Microbacterium barkeri	Bacteria	13	0.00101463	0.000508246	0.00101792
D006262	species	33922	Mycoplasma agassizii	Bacteria	15	0.000748802	0.000292663	0.0010503
D006262	species	33924	Mycoplasma testudinis	Bacteria	2	0.000559143	0.000559143	0.00022983
D006262	species	33932	Bacillus cohnii	Bacteria	275	0.00688998	0.00293281	0.0141802
D006262	species	33934	Anoxybacillus flavithermus	Bacteria	305	0.0033192	0.00166594	0.00660086
D006262	species	33935	Lysinibacillus macroides	Bacteria	41	0.0437714	0.00168424	0.110827
D006262	species	33936	Aeribacillus pallidus	Bacteria	5	0.00176226	0.00191457	0.00104374
D006262	species	33937	Bacillus thermoalkalophilus	Bacteria	9	0.00562711	0.0044285	0.00526828
D006262	species	33939	[Bacillus] thermocloacae	Bacteria	84	0.00344768	0.00372565	0.00207494
D006262	species	33940	Geobacillus thermodenitrificans	Bacteria	102	0.0135416	0.00139992	0.0757073
D006262	species	33941	Geobacillus thermoleovorans	Bacteria	15	0.00124752	0.000809471	0.00134197
D006262	species	33942	Brevibacillus thermoruber	Bacteria	38	0.00122232	0.000847893	0.00181262
D006262	species	33943	Kyrpidia tusciae	Bacteria	36	0.177391	0.00450396	0.425992
D006262	species	33945	Enterococcus avium	Bacteria	81	0.447426	0.02066	1.99072
D006262	species	33946	Kurthia gibsonii	Bacteria	113	0.00784742	0.00230383	0.0341443
D006262	species	33952	Acetobacterium woodii	Bacteria	33	0.0211082	0.00158758	0.106435
D006262	species	33953	Clostridium aminobutyricum	Bacteria	1393	0.0185276	0.00549853	0.0376995
D006262	species	33954	Clostridium magnum	Bacteria	663	0.00399134	0.0017355	0.0122885
D006262	species	33959	Lactobacillus johnsonii	Bacteria	1110	0.0571852	0.00387924	0.280507
D006262	species	33960	Lactobacillus collinoides	Bacteria	26	0.00425558	0.00321253	0.00460959
D006262	species	33961	Lactobacillus homohiochii	Bacteria	29	0.00934047	0.00255148	0.0183712
D006262	species	33962	Lactobacillus kefiri	Bacteria	34	0.0117994	0.0025848	0.0345668
D006262	species	33964	Leuconostoc citreum	Bacteria	439	0.0733139	0.00339156	0.43628
D006262	species	33968	Leuconostoc pseudomesenteroides	Bacteria	555	0.00888266	0.00283724	0.022775
D006262	species	33970	Melissococcus plutonius	Bacteria	56	11.3193	4.91965	16.8841
D006262	species	33977	Caryophanon latum	Bacteria	2	0.00038849	0.00038849	2.62436e-05
D006262	species	33978	Caryophanon tenue	Bacteria	20	0.00129708	0.00044383	0.0023729
D006262	species	33984	Luteococcus japonicus	Bacteria	5	0.0517047	0.000571145	0.114513
D006262	species	33987	Exiguobacterium aurantiacum	Bacteria	445	0.00293478	0.00211333	0.00339265
D006262	species	33990	Rickettsia bellii	Bacteria	33	0.00148179	0.000709094	0.00206447
D006262	species	33991	Rickettsia montanensis	Bacteria	11	0.0012175	0.00106533	0.000810202
D006262	species	33992	Rickettsia rhipicephali	Bacteria	3	0.00306348	0.00354711	0.00227321
D006262	species	33995	Komagataeibacter europaeus	Bacteria	5	0.00179662	0.00116538	0.0018897
D006262	species	33996	Gluconacetobacter diazotrophicus	Bacteria	23	0.00248099	0.00122841	0.00308257
D006262	species	33998	Acidocella aminolytica	Bacteria	8	0.00137431	0.00142388	0.000753216
D006262	species	34002	Paracoccus alcaliphilus	Bacteria	20	0.0242265	0.00321111	0.0564319
D006262	species	34003	Paracoccus aminophilus	Bacteria	44	0.0177493	0.00155638	0.0633467
D006262	species	34004	Paracoccus aminovorans	Bacteria	44	0.155601	0.00333519	0.588537
D006262	species	34005	Paracoccus kocurii	Bacteria	14	0.00479847	0.00216912	0.00580234
D006262	species	34007	Paracoccus versutus	Bacteria	25	0.027659	0.00273079	0.0756901
D006262	species	34010	Azospirillum halopraeferens	Bacteria	21	0.00266459	0.000824056	0.00318356
D006262	species	34011	Niveispirillum irakense	Bacteria	34	0.00161425	0.00102309	0.00140344
D006262	species	34015	Blastomonas natatoria	Bacteria	4	0.000934305	0.000872891	0.000366105
D006262	species	34017	Rhodobium orientis	Bacteria	46	0.00167197	0.000818518	0.00211041
D006262	species	34018	Rhodospirillum centenum	Bacteria	33	0.019004	0.00125721	0.032539
D006262	species	34021	Candidatus Liberibacter asiaticus	Bacteria	5	0.104692	0.0020389	0.229635
D006262	species	34027	Azoarcus tolulyticus	Bacteria	2	0.000204795	0.000204795	8.78531e-05
D006262	species	34028	Comamonas sp.	Bacteria	18	0.00690056	0.006405	0.00509479
D006262	species	34029	Leptothrix cholodnii	Bacteria	13	0.24897	0.216169	0.157296
D006262	species	34038	Rahnella aquatilis	Bacteria	65	0.0155629	0.00211896	0.0724472
D006262	species	34059	Moraxella atlantae	Bacteria	99	0.0604696	0.00338418	0.240393
D006262	species	34061	Moraxella cuniculi	Bacteria	27	0.00162841	0.00141622	0.000862176
D006262	species	34062	Moraxella osloensis	Bacteria	350	0.0950077	0.00288711	0.561155
D006262	species	34071	Telluria mixta	Bacteria	11	0.00620527	0.0037546	0.00936476
D006262	species	34073	Variovorax paradoxus	Bacteria	43	0.00372111	0.00125002	0.00987943
D006262	species	34078	Scytonema hofmannii	Bacteria	17	0.00162561	0.000821409	0.00164679
D006262	species	34085	Riemerella anatipestifer	Bacteria	62	0.0184932	0.00166844	0.0565122
D006262	species	34086	Pedobacter antarcticus	Bacteria	8	0.0737944	0.00230382	0.20214
D006262	species	34087	Sphingobacterium faecium	Bacteria	90	0.0306092	0.00222346	0.187799
D006262	species	34090	Pelodictyon phaeoclathratiforme	Bacteria	5	0.00146651	0.00171343	0.000544442
D006262	species	34097	Brevinema andersonii	Bacteria	16	0.00109922	0.0010269	0.000910168
D006262	species	34101	Filibacter limicola	Bacteria	36	0.00268336	0.00210911	0.00221922
D006262	species	34103	Sphaerotilus natans	Bacteria	36	0.00228727	0.00133814	0.0023894
D006262	species	34105	Streptobacillus moniliformis	Bacteria	52	0.00449257	0.00100643	0.0194614
D006262	species	35517	[Eubacterium] brachy	Bacteria	3795	0.0209675	0.00978403	0.037886
D006262	species	35518	[Eubacterium] nodatum	Bacteria	270	0.00544932	0.00141069	0.0227762
D006262	species	35519	Mogibacterium timidum	Bacteria	1113	0.0205528	0.00367411	0.0757378
D006262	species	35554	Geobacter sulfurreducens	Bacteria	130	0.00616704	0.00279077	0.0139256
D006262	species	35621	Streptomyces mobaraensis	Bacteria	116	0.00274049	0.00125739	0.00721623
D006262	species	35622	Thermomonospora chromogena	Bacteria	3	0.0018253	0.000955603	0.00152209
D006262	species	35623	Acholeplasma oculi	Bacteria	30	0.00160695	0.000843493	0.00159787
D006262	species	35700	Heliophilum fasciatum	Bacteria	62	0.00444269	0.00185834	0.0135413
D006262	species	35701	Heliobacterium modesticaldum	Bacteria	819	1.42933	0.00972337	6.79006
D006262	species	35751	Sporichthya polymorpha	Bacteria	262	0.0138318	0.0028104	0.0554892
D006262	species	35754	Dactylosporangium aurantiacum	Bacteria	18	0.00292715	0.00303971	0.00155402
D006262	species	35755	Corynebacterium kutscheri	Bacteria	6	0.00114834	0.00124222	0.000642037
D006262	species	35756	Corynebacterium pilosum	Bacteria	107	0.00509075	0.00273079	0.01097
D006262	species	35757	Corynebacterium cystitidis	Bacteria	32	0.00245944	0.00191964	0.00176279
D006262	species	35760	Bifidobacterium choerinum	Bacteria	4493	0.3078	0.0206269	1.07795
D006262	species	35769	Mycoplasma gateae	Bacteria	3	0.00170032	0.0022417	0.00124049
D006262	species	35785	Clostridium maximum	Bacteria	3228	0.0202682	0.00648887	0.0781572
D006262	species	35786	Coprothermobacter proteolyticus	Bacteria	38	0.00171196	0.00127713	0.00144312
D006262	species	35787	Lactobacillus pontis	Bacteria	204	0.0256441	0.0026383	0.11115
D006262	species	35790	Rickettsia japonica	Bacteria	8	0.00114012	0.00100525	0.000641038
D006262	species	35791	Rickettsia massiliae	Bacteria	35	0.00480574	0.00103603	0.00937407
D006262	species	35792	Rickettsia parkeri	Bacteria	2	0.000630943	0.000630943	0.00048963
D006262	species	35793	Rickettsia sibirica	Bacteria	7	0.00225451	0.000581781	0.00287305
D006262	species	35794	Rickettsia slovaca	Bacteria	6	0.00174913	0.000899194	0.00217595
D006262	species	35795	Ehrlichia muris	Bacteria	23	0.00303787	0.000727797	0.00818365
D006262	species	35804	Rhodovulum adriaticum	Bacteria	6	0.00159424	0.00121225	0.0013807
D006262	species	35805	Rhodovulum euryhalinum	Bacteria	1	0.000142911	0.000142911
D006262	species	35806	Rhodovulum sulfidophilum	Bacteria	17	0.00116042	0.000768285	0.000972824
D006262	species	35816	Pelobacter acidigallici	Bacteria	18	0.00238723	0.00184077	0.00218768
D006262	species	35818	Helicobacter pullorum	Bacteria	49	0.0339051	0.000698097	0.156462
D006262	species	35825	Pseudobacteroides cellulosolvens	Bacteria	1463	0.0208277	0.00272658	0.21755
D006262	species	35833	Bilophila wadsworthia	Bacteria	6800	0.135536	0.0329101	0.393218
D006262	species	35835	Hydrogenobacter hydrogenophilus	Bacteria	3	0.000844777	0.000903089	0.000552083
D006262	species	35839	Holophaga foetida	Bacteria	96	0.00167153	0.00106747	0.00158849
D006262	species	35841	Bacillus thermoamylovorans	Bacteria	210	0.00577094	0.00346219	0.00888517
D006262	species	36740	Dermabacter hominis	Bacteria	168	0.0179189	0.00348561	0.0755574
D006262	species	36741	Mycoplasma feliminutum	Bacteria	28	0.00174503	0.00117322	0.00134989
D006262	species	36744	Mycoplasma simbae	Bacteria	5	0.00056269	0.000316265	0.000492469
D006262	species	36745	Clostridium saccharoperbutylacetonicum	Bacteria	4326	0.0979806	0.0145705	0.29056
D006262	species	36773	Burkholderia sp.	Bacteria	21	0.0527629	0.01747	0.163444
D006262	species	36805	Microbacterium aurum	Bacteria	50	0.00142791	0.000544324	0.00169129
D006262	species	36808	Corynebacterium bovis	Bacteria	134	0.0158779	0.00312018	0.0966984
D006262	species	36809	Mycobacterium abscessus	Bacteria	52	0.0117804	0.00134993	0.0708749
D006262	species	36814	Mycobacterium rhodesiae	Bacteria	2	0.00391806	0.00391806	0.00412622
D006262	species	36819	Amycolatopsis azurea	Bacteria	2	0.000210048	0.000210048	4.17349e-05
D006262	species	36820	Gordonia aichiensis	Bacteria	4	0.00143321	0.000952737	0.00142599
D006262	species	36821	Gordonia amarae	Bacteria	1	0.000758873	0.000758873
D006262	species	36822	Gordonia rubripertincta	Bacteria	2	0.00241739	0.00241739	0.00298943
D006262	species	36823	Gordonia sputi	Bacteria	9	0.00400039	0.00345637	0.00268998
D006262	species	36832	[Clostridium] aerotolerans	Bacteria	1	0.00279658	0.00279658
D006262	species	36834	Clostridium celatum	Bacteria	2713	0.0588151	0.00587492	1.23371
D006262	species	36835	[Clostridium] colinum	Bacteria	3691	0.114691	0.0126481	0.583278
D006262	species	36839	Clostridium felsineum	Bacteria	25	0.00594632	0.000749681	0.017379
D006262	species	36841	Terrisporobacter glycolicus	Bacteria	49	0.00427639	0.00199	0.0063526
D006262	species	36842	Clostridium halophilum	Bacteria	307	0.00227061	0.001499	0.00211478
D006262	species	36844	Clostridium homopropionicum	Bacteria	371	0.00224452	0.00132758	0.00297353
D006262	species	36845	Clostridium intestinale	Bacteria	167	0.0023982	0.00172542	0.00225591
D006262	species	36847	[Clostridium] neopropionicum	Bacteria	5311	0.0855779	0.0340878	0.185343
D006262	species	36848	Oxalophagus oxalicus	Bacteria	172	0.036831	0.00265617	0.248451
D006262	species	36849	Oxobacter pfennigii	Bacteria	908	0.00406237	0.00220725	0.00762305
D006262	species	36850	Clostridium quinii	Bacteria	1509	0.00983092	0.00348238	0.0320638
D006262	species	36854	Desulfitobacterium dehalogenans	Bacteria	1048	0.00641368	0.00333923	0.011189
D006262	species	36855	Brucella canis	Bacteria	54	0.0383898	0.0040897	0.128131
D006262	species	36861	Thiobacillus denitrificans	Bacteria	41	0.229253	0.00158909	0.421798
D006262	species	36863	Ideonella dechloratans	Bacteria	3	0.00476559	0.00510178	0.000891766
D006262	species	36873	Paraburkholderia xenovorans	Bacteria	41	0.26145	0.00638162	0.487074
D006262	species	36874	Porphyromonas cangingivalis	Bacteria	1388	0.0543161	0.00445168	0.368003
D006262	species	36875	Porphyromonas canoris	Bacteria	98	0.00302802	0.00116209	0.00533102
D006262	species	37326	Nocardia brasiliensis	Bacteria	2	0.00120631	0.00120631	0.00109966
D006262	species	37327	Nocardia brevicatena	Bacteria	30	0.0010359	0.000961979	0.000787765
D006262	species	37328	Nocardia carnea	Bacteria	10	0.000596236	0.000340409	0.000518579
D006262	species	37329	Nocardia farcinica	Bacteria	1	0.00233035	0.00233035
D006262	species	37330	Nocardia nova	Bacteria	1	0.0642832	0.0642832
D006262	species	37331	Pseudonocardia petroleophila	Bacteria	7	0.00201104	0.000652382	0.00225629
D006262	species	37333	Nocardia transvalensis	Bacteria	4	0.000707698	0.000743248	0.000353016
D006262	species	37372	Helicobacter bilis	Bacteria	66	0.00473937	0.00347782	0.00705739
D006262	species	37482	Laceyella sacchari	Bacteria	37	0.00137549	0.000817184	0.00154305
D006262	species	37483	Microbispora mesophila	Bacteria	14	0.00209388	0.00140533	0.00189203
D006262	species	37487	Marichromatium purpuratum	Bacteria	15	0.00112294	0.000837184	0.00125286
D006262	species	37624	Desulfuromusa bakii	Bacteria	2	0.00669028	0.00669028	0.00358657
D006262	species	37625	Desulfuromusa kysingii	Bacteria	2	0.00141937	0.00141937	0.00127409
D006262	species	37633	Kineococcus aurantiacus	Bacteria	8	0.00166055	0.000721091	0.00225759
D006262	species	37636	Thermus scotoductus	Bacteria	49	0.178489	0.0110138	0.45359
D006262	species	37637	Corynebacterium pseudodiphtheriticum	Bacteria	627	0.128393	0.00273995	0.960744
D006262	species	37658	[Clostridium] populeti	Bacteria	354	0.00269258	0.00194451	0.00309132
D006262	species	37692	Candidatus Phytoplasma mali	Bacteria	96	0.0342961	0.0017775	0.160062
D006262	species	37734	Enterococcus casseliflavus	Bacteria	2437	0.0621199	0.0057323	0.433057
D006262	species	37752	Flavobacterium hibernum	Bacteria	10	0.00165266	0.000921333	0.00160499
D006262	species	37915	Dietzia maris	Bacteria	249	0.036788	0.00340518	0.161626
D006262	species	37916	Mycobacterium chlorophenolicum	Bacteria	62	0.00292696	0.00201113	0.00277241
D006262	species	37919	Rhodococcus opacus	Bacteria	207	0.0064852	0.00342103	0.0160422
D006262	species	37921	Arthrobacter agilis	Bacteria	57	0.0249572	0.00223714	0.083023
D006262	species	37922	Nesterenkonia halobia	Bacteria	72	0.00214606	0.00134424	0.00229422
D006262	species	37923	Kocuria kristinae	Bacteria	162	0.015436	0.00188525	0.0868078
D006262	species	37925	Thermocrispum agreste	Bacteria	2	0.00125339	0.00125339	0.00154191
D006262	species	37927	Sinomonas atrocyanea	Bacteria	59	0.00108775	0.000474019	0.00194878
D006262	species	37928	Arthrobacter crystallopoietes	Bacteria	57	0.00377315	0.0015865	0.00871656
D006262	species	37929	Glutamicibacter nicotianae	Bacteria	104	0.00484221	0.00372461	0.00625763
D006262	species	37930	Glutamicibacter protophormiae	Bacteria	345	0.00657385	0.00251443	0.0386621
D006262	species	38027	Methanosarcina siciliae	Archaea	1	0.00150641	0.00150641
D006262	species	38284	Corynebacterium accolens	Bacteria	647	1.46956	0.00370837	7.32414
D006262	species	38286	Corynebacterium afermentans	Bacteria	360	0.0393844	0.00428305	0.258006
D006262	species	38287	Corynebacterium fastidiosum	Bacteria	64	0.0281786	0.0081068	0.0389325
D006262	species	38288	Corynebacterium genitalium	Bacteria	224	0.0492903	0.00547232	0.155421
D006262	species	38289	Corynebacterium jeikeium	Bacteria	333	0.0406118	0.00674127	0.141042
D006262	species	38293	Photobacterium damselae	Bacteria	22	0.00156759	0.00096999	0.00144478
D006262	species	38301	Corynebacterium minutissimum	Bacteria	398	0.0288458	0.00414904	0.111424
D006262	species	38302	Corynebacterium mycetoides	Bacteria	47	0.00668126	0.0019857	0.0247482
D006262	species	38303	Corynebacterium pseudogenitalium	Bacteria	194	0.0361108	0.00451542	0.219061
D006262	species	38304	Corynebacterium tuberculostearicum	Bacteria	1490	0.091585	0.00488795	0.53526
D006262	species	38308	Gluconobacter frateurii	Bacteria	8	0.00128132	0.00127678	0.00099475
D006262	species	38310	Rhodococcus coprophilus	Bacteria	98	0.00807441	0.00427839	0.0137681
D006262	species	38311	Rhodococcus marinonascens	Bacteria	9	0.00144171	0.00141874	0.00103809
D006262	species	38312	Rhodococcus rhodnii	Bacteria	10	0.00100493	0.000769119	0.000716851
D006262	species	38313	Shewanella algae	Bacteria	354	0.0228239	0.004836	0.0697976
D006262	species	38322	Pseudothermotoga elfii	Bacteria	18	0.0808276	0.0557838	0.0883157
D006262	species	38323	Bartonella henselae	Bacteria	27	0.0879045	0.00141622	0.447206
D006262	species	38402	Erysipelothrix tonsillarum	Bacteria	167	0.00548095	0.00131266	0.0178122
D006262	species	38502	Blastococcus aggregatus	Bacteria	24	0.00174193	0.00126622	0.00166165
D006262	species	38875	Bacillus oleronius	Bacteria	106	0.00261593	0.00108007	0.00604832
D006262	species	38986	Acholeplasma palmae	Bacteria	1131	0.347615	0.00445881	1.73469
D006262	species	39029	Megasphaera cerevisiae	Bacteria	1610	0.108101	0.0052381	0.587183
D006262	species	39060	Desulfotomaculum geothermicum	Bacteria	34	0.00132533	0.00109851	0.00104218
D006262	species	39100	Pseudothermotoga subterranea	Bacteria	8	0.000742763	0.00066976	0.000457272
D006262	species	39122	Skermania piniformis	Bacteria	11	0.000638688	0.000476154	0.000391705
D006262	species	39152	Methanococcus maripaludis	Archaea	8	0.145265	0.00282438	0.28894
D006262	species	39440	Isochromatium buderi	Bacteria	2	0.00388671	0.00388671	0.0013264
D006262	species	39441	Methanobrevibacter arboriphilus	Archaea	8	0.0151483	0.0101068	0.0182315
D006262	species	39478	Streptomyces laurentii	Bacteria	2	0.00108705	0.00108705	0.000720619
D006262	species	39480	[Eubacterium] angustum	Bacteria	159	0.00501242	0.00158642	0.0190379
D006262	species	39481	[Eubacterium] combesii	Bacteria	3	0.00279475	0.00238555	0.00286954
D006262	species	39482	[Eubacterium] contortum	Bacteria	2151	0.0128692	0.00561566	0.0324319
D006262	species	39483	Faecalitalea cylindroides	Bacteria	1571	0.142007	0.0212089	0.423695
D006262	species	39484	Eubacterium desmolans	Bacteria	5709	0.242175	0.089465	0.420756
D006262	species	39485	[Eubacterium] eligens	Bacteria	10161	1.48256	0.485064	2.80488
D006262	species	39486	Dorea formicigenerans	Bacteria	9499	0.286556	0.120167	0.548002
D006262	species	39487	Atopobium fossor	Bacteria	122	0.00603768	0.0023968	0.0146762
D006262	species	39488	[Eubacterium] hallii	Bacteria	9607	0.582474	0.136943	1.29864
D006262	species	39489	Clostridium moniliforme	Bacteria	853	0.0260562	0.00348377	0.248796
D006262	species	39490	Eubacterium ramulus	Bacteria	7675	0.171483	0.05784	0.375533
D006262	species	39491	[Eubacterium] rectale	Bacteria	10798	2.75877	0.183908	5.97753
D006262	species	39492	[Eubacterium] siraeum	Bacteria	7519	1.0272	0.15178	2.75276
D006262	species	39493	Clostridium tarantellae	Bacteria	2462	0.0123909	0.00499607	0.0507708
D006262	species	39494	[Eubacterium] tortuosum	Bacteria	507	0.012491	0.00270482	0.075176
D006262	species	39495	Eubacterium uniforme	Bacteria	24	0.00324472	0.00281091	0.00177376
D006262	species	39496	Eubacterium ventriosum	Bacteria	8078	0.286574	0.0876158	0.723922
D006262	species	39497	Eubacterium xylanophilum	Bacteria	3582	0.119405	0.0244732	0.243926
D006262	species	39498	[Eubacterium] yurii	Bacteria	352	0.0244441	0.00274319	0.215049
D006262	species	39595	Microlunatus sp.	Bacteria	20	0.00156062	0.00117525	0.00120568
D006262	species	39645	Mesorhizobium ciceri	Bacteria	48	0.011985	0.00297071	0.0254134
D006262	species	39669	Methanosalsum zhilinae	Archaea	4	0.000670053	0.000293398	0.000799451
D006262	species	39765	Thiomicrospira crunogena	Bacteria	29	0.00117123	0.000930181	0.000866141
D006262	species	39766	Sulfurimonas denitrificans	Bacteria	75	0.00254932	0.00103603	0.00360872
D006262	species	39768	Blattabacterium sp. (Mastotermes darwiniensis)	Bacteria	38	0.00197888	0.00126387	0.00179048
D006262	species	39770	Methylobacter whittenburyi	Bacteria	5	0.000384058	0.000430254	9.64606e-05
D006262	species	39774	Methylomicrobium agile	Bacteria	37	0.0038407	0.000880607	0.0079616
D006262	species	39776	Methylomicrobium pelagicum	Bacteria	1	0.00109135	0.00109135
D006262	species	39777	Veillonella atypica	Bacteria	5001	0.14381	0.0142964	0.765462
D006262	species	39778	Veillonella dispar	Bacteria	6207	0.215877	0.017561	1.13662
D006262	species	39791	Corynebacterium glucuronolyticum	Bacteria	164	0.0234105	0.00462696	0.0731686
D006262	species	39950	Dialister pneumosintes	Bacteria	2306	0.0504951	0.00809252	0.146329
D006262	species	39956	Methylobacterium mesophilicum	Bacteria	17	0.00343999	0.00251042	0.00358035
D006262	species	39960	Erythrobacter litoralis	Bacteria	10	0.0114372	0.00316145	0.0255856
D006262	species	39962	Legionella moravica	Bacteria	29	0.00737032	0.0017094	0.0251571
D006262	species	40091	Helcococcus kunzii	Bacteria	238	0.00518092	0.00400723	0.0111328
D006262	species	40137	Oligotropha carboxidovorans	Bacteria	1	0.000285822	0.000285822
D006262	species	40214	Acinetobacter johnsonii	Bacteria	1442	0.269205	0.00432817	2.96108
D006262	species	40215	Acinetobacter junii	Bacteria	421	0.0406555	0.00271076	0.240214
D006262	species	40216	Acinetobacter radioresistens	Bacteria	166	0.0446425	0.00356145	0.214144
D006262	species	40223	Methylophaga thalassica	Bacteria	20	0.00190814	0.00164225	0.00119729
D006262	species	40269	Aliivibrio salmonicida	Bacteria	2	0.0005078	0.0005078	0.000494504
D006262	species	40324	Stenotrophomonas maltophilia	Bacteria	538	0.297944	0.00405705	2.49227
D006262	species	40335	Legionella tucsonensis	Bacteria	5	0.0024296	0.00211126	0.000875735
D006262	species	40518	Ruminococcus bromii	Bacteria	9348	2.49975	0.59575	5.08658
D006262	species	40519	Ruminococcus callidus	Bacteria	6970	0.360931	0.103243	0.656923
D006262	species	40520	Blautia obeum	Bacteria	11034	0.780763	0.348089	1.34655
D006262	species	40542	Leptotrichia buccalis	Bacteria	467	0.0419238	0.00212728	0.149088
D006262	species	40543	Sneathia sanguinegens	Bacteria	155	0.0186856	0.00329886	0.0494552
D006262	species	40545	Sutterella wadsworthensis	Bacteria	1861	1.70284	0.70812	2.72802
D006262	species	40561	Zoogloea resiniphila	Bacteria	10	0.00373755	0.00186349	0.00480637
D006262	species	40567	Actinosynnema mirum	Bacteria	1	0.036036	0.036036
D006262	species	40571	Lentzea albidocapillata	Bacteria	1	0.000937541	0.000937541
D006262	species	40576	Xenorhabdus bovienii	Bacteria	17	0.0320044	0.00363848	0.0551454
D006262	species	40577	Xenorhabdus poinarii	Bacteria	1	0.00308518	0.00308518
D006262	species	40681	Sphingomonas asaccharolytica	Bacteria	221	0.0424834	0.00208377	0.268165
D006262	species	40682	Sphingomonas mali	Bacteria	165	0.0399355	0.00278427	0.18727
D006262	species	40683	Sphingomonas pruni	Bacteria	127	0.00443357	0.00164943	0.00937098
D006262	species	40837	Mycoplana ramosa	Bacteria	2	0.000326019	0.000326019	6.3448e-05
D006262	species	40988	Saccharomonospora azurea	Bacteria	47	0.00133798	0.00106478	0.00109274
D006262	species	40990	Saccharomonospora glauca	Bacteria	19	0.00156012	0.00111107	0.00146176
D006262	species	40991	Thiomonas thermosulfata	Bacteria	2	0.000736974	0.000736974	0.000222101
D006262	species	41114	Actinobacillus sp.	Bacteria	59	0.0167403	0.01028	0.023798
D006262	species	41170	Exiguobacterium acetylicum	Bacteria	92	0.00162792	0.000929511	0.00196548
D006262	species	41202	Ewingella americana	Bacteria	30	0.0017851	0.00138609	0.0010424
D006262	species	41211	Desulfotomaculum sp.	Bacteria	97	0.0013692	0.000992851	0.00114116
D006262	species	41276	Brevundimonas vesicularis	Bacteria	631	0.0223449	0.00258973	0.174841
D006262	species	41431	Cyanothece sp. PCC 8801	Bacteria	5	0.00162121	0.000800747	0.0021915
D006262	species	41976	Porphyromonas catoniae	Bacteria	2207	0.0865749	0.00402334	0.595206
D006262	species	41978	Ruminococcus sp.	Bacteria	2	1.48816	1.48816	1.47995
D006262	species	41985	Agromyces fucosus	Bacteria	1	0.000327895	0.000327895
D006262	species	41986	Agromyces mediolanus	Bacteria	79	0.00237458	0.00168805	0.00307633
D006262	species	41988	Cryobacterium psychrophilum	Bacteria	8	0.00644831	0.00244714	0.00771257
D006262	species	41997	Enterococcus saccharolyticus	Bacteria	6	0.00414333	0.001805	0.0050734
D006262	species	42055	Chromohalobacter marismortui	Bacteria	4	0.0369678	0.0167658	0.0497301
D006262	species	42094	Ureaplasma diversum	Bacteria	3	0.00377178	0.0034904	0.000663313
D006262	species	42096	Ureaplasma gallorale	Bacteria	24	0.00334139	0.0030306	0.00200216
D006262	species	42235	Streptomyces bottropensis	Bacteria	7	0.00122847	0.00111107	0.00094941
D006262	species	42236	Streptomyces diastatochromogenes	Bacteria	2	0.00244682	0.00244682	0.00297494
D006262	species	42256	Rubrobacter radiotolerans	Bacteria	710	0.00763056	0.00331892	0.0225004
D006262	species	42322	Eubacterium ruminantium	Bacteria	253	0.00425417	0.00249358	0.0104354
D006262	species	42421	Halanaerobium acetethylicum	Bacteria	4	0.000826961	0.000849395	0.000197319
D006262	species	42422	Halobacteroides halobius	Bacteria	141	0.00281085	0.0015526	0.00381907
D006262	species	42443	Roseobacter litoralis	Bacteria	8	0.000687284	0.000663108	0.00050495
D006262	species	42444	Marinovum algicola	Bacteria	1	0.0712797	0.0712797
D006262	species	42448	Anaerobranca horikoshii	Bacteria	249	0.00333989	0.00177566	0.0132621
D006262	species	42471	Desulfotomaculum thermocisternum	Bacteria	97	0.00185424	0.00122622	0.00181597
D006262	species	42565	Halomonas salina	Bacteria	251	0.00805377	0.00344062	0.0339846
D006262	species	42684	Streptomyces collinus	Bacteria	1	0.000142911	0.000142911
D006262	species	42735	Thermopallium natronophilum	Bacteria	3	0.000498386	0.000265853	0.000493623
D006262	species	42777	Tsukamurella inchonensis	Bacteria	52	0.00283052	0.00248971	0.00210287
D006262	species	42808	Alicyclobacillus disulfidooxidans	Bacteria	3	0.00199794	0.0013057	0.00177562
D006262	species	42817	Corynebacterium argentoratense	Bacteria	1	0.000142911	0.000142911
D006262	species	42838	Ammonifex degensii	Bacteria	78	0.00334265	0.0023335	0.00697681
D006262	species	42862	Rickettsia felis	Bacteria	2	0.000267344	0.000267344	0.000175975
D006262	species	42879	Methanococcus aeolicus	Archaea	12	0.00212096	0.0017099	0.00190392
D006262	species	43057	Rhodobacter azotoformans	Bacteria	3	0.00181396	0.00115044	0.00183117
D006262	species	43064	Trichococcus pasteurii	Bacteria	1	0.00291971	0.00291971
D006262	species	43080	Sulfolobus islandicus	Archaea	19	0.000395078	0.000316252	0.000187586
D006262	species	43131	Tissierella praeacuta	Bacteria	988	0.080583	0.00537843	0.438988
D006262	species	43143	Tissierella creatinini	Bacteria	464	0.0339484	0.00458727	0.16325
D006262	species	43263	Pseudomonas alcaligenes	Bacteria	206	0.090323	0.00376431	0.532917
D006262	species	43305	Butyrivibrio proteoclasticus	Bacteria	388	0.0285601	0.00174453	0.358646
D006262	species	43306	Pseudomonas denitrificans	Bacteria	7	0.0120952	0.000655123	0.0291321
D006262	species	43595	Halanaerobium saccharolyticum	Bacteria	45	0.00198881	0.0013474	0.00173529
D006262	species	43617	Mesorhizobium mediterraneum	Bacteria	4	0.00235102	0.00228077	0.00169968
D006262	species	43656	Pseudoalteromonas denitrificans	Bacteria	3	0.000382541	0.000151775	0.000402827
D006262	species	43657	Pseudoalteromonas luteoviolacea	Bacteria	16	0.00120951	0.00109414	0.000882758
D006262	species	43660	Pseudoalteromonas undina	Bacteria	1	0.00166	0.00166
D006262	species	43663	Paenarthrobacter aurescens	Bacteria	1	0.00294135	0.00294135
D006262	species	43669	Brachybacterium faecium	Bacteria	35	0.00161726	0.00123856	0.00128466
D006262	species	43674	Jonesia denitrificans	Bacteria	32	0.00123829	0.00103535	0.000759666
D006262	species	43675	Rothia mucilaginosa	Bacteria	3161	0.0623791	0.00628	0.556858
D006262	species	43678	Oerskovia enterophila	Bacteria	2	0.00159032	0.00159032	0.00132256
D006262	species	43687	Metallosphaera sedula	Archaea	20	0.000748372	0.000455714	0.000825733
D006262	species	43765	Corynebacterium amycolatum	Bacteria	55	0.00464764	0.0024692	0.00692036
D006262	species	43767	Rhodococcus equi	Bacteria	90	0.00221916	0.00121619	0.00303125
D006262	species	43768	Corynebacterium matruchotii	Bacteria	363	0.0126013	0.00292723	0.0446148
D006262	species	43769	Corynebacterium propinquum	Bacteria	317	0.542993	0.00269317	2.88919
D006262	species	43770	Corynebacterium striatum	Bacteria	609	0.0631581	0.00587199	0.237941
D006262	species	43771	Corynebacterium urealyticum	Bacteria	86	0.00827893	0.00407798	0.0151429
D006262	species	43774	Syntrophus buswellii	Bacteria	9	0.00113863	0.000435455	0.00159193
D006262	species	43928	Halobaculum gomorrense	Archaea	1	0.000315092	0.000315092
D006262	species	43948	Tolumonas auensis	Bacteria	239	0.00251839	0.0018566	0.00332716
D006262	species	43989	Cyanothece sp. ATCC 51142	Bacteria	13	0.0015542	0.000571645	0.00150485
D006262	species	43990	Corynebacterium segmentosum	Bacteria	340	0.268707	0.0047226	0.952733
D006262	species	43992	Bradyrhizobium liaoningense	Bacteria	76	0.0227309	0.0031957	0.0470452
D006262	species	43995	Johnsonella ignava	Bacteria	50	0.00398834	0.00194907	0.00666619
D006262	species	43997	Catonella morbi	Bacteria	611	0.0187237	0.0026244	0.197883
D006262	species	44001	Caldicellulosiruptor saccharolyticus	Bacteria	52	0.0093608	0.00270331	0.0319058
D006262	species	44008	Enterococcus cecorum	Bacteria	286	0.00462908	0.00155382	0.0190357
D006262	species	44009	Enterococcus dispar	Bacteria	338	0.0103922	0.00210264	0.130383
D006262	species	44012	Ferrimonas balearica	Bacteria	3	0.00217446	0.000628038	0.00310809
D006262	species	44032	Streptomyces macrosporus	Bacteria	118	0.0016249	0.00118487	0.00126279
D006262	species	44033	Streptomyces thermolineatus	Bacteria	152	0.00192076	0.00143075	0.00149689
D006262	species	44060	Streptomyces megasporus	Bacteria	1	0.00136597	0.00136597
D006262	species	44250	Paenibacillus alvei	Bacteria	351	0.00233185	0.00131752	0.00507988
D006262	species	44251	Paenibacillus durus	Bacteria	151	0.00506187	0.000959886	0.0385911
D006262	species	44252	Paenibacillus macerans	Bacteria	124	0.00376778	0.00126187	0.0151184
D006262	species	44253	Paenibacillus validus	Bacteria	85	0.00301125	0.002362	0.00347477
D006262	species	44255	Bradyrhizobium oligotrophicum	Bacteria	108	0.0390471	0.00407525	0.0937373
D006262	species	44256	Caldanaerobius polysaccharolyticus	Bacteria	340	0.00680956	0.00232531	0.0426326
D006262	species	44473	Gloeothece membranacea	Bacteria	17	0.00111019	0.000607098	0.00104921
D006262	species	44575	Nitrosomonas cryotolerans	Bacteria	101	0.00328461	0.00291894	0.00222421
D006262	species	44674	Sulfurospirillum barnesii	Bacteria	35	0.00387186	0.00137864	0.0069392
D006262	species	44676	Geothrix fermentans	Bacteria	164	0.00190263	0.00116624	0.0035393
D006262	species	44737	Capnocytophaga sp.	Bacteria	9	0.0421959	0.00150319	0.122538
D006262	species	44742	Desulfovibrio fairfieldensis	Bacteria	1788	0.0247227	0.00420027	0.09427
D006262	species	44749	Sporobacter termitidis	Bacteria	5534	0.255821	0.0605217	0.597226
D006262	species	44752	Rhodococcus wratislaviensis	Bacteria	4	0.00227533	0.00266341	0.00088469
D006262	species	44753	Tsukamurella spumae	Bacteria	5	0.00347496	0.00230185	0.00313577
D006262	species	44933	Halomonas cupida	Bacteria	285	0.0320511	0.0224805	0.0438983
D006262	species	44935	Halomonas venusta	Bacteria	5	0.00172199	0.000715891	0.00186209
D006262	species	45064	Legionella fairfieldensis	Bacteria	4	0.00277613	0.00216429	0.0027481
D006262	species	45065	Legionella geestiana	Bacteria	5	0.00139354	0.00145647	0.000659812
D006262	species	45067	Legionella lansingensis	Bacteria	94	0.0810941	0.00441707	0.418457
D006262	species	45068	Legionella londiniensis	Bacteria	7	0.00292264	0.00252551	0.00302132
D006262	species	45070	Legionella nautarum	Bacteria	2	0.00321426	0.00321426	0.000289433
D006262	species	45071	Legionella parisiensis	Bacteria	5	0.00394697	0.00428247	0.00133024
D006262	species	45072	Legionella quateirensis	Bacteria	7	0.00167906	0.00154514	0.00158994
D006262	species	45075	Legionella shakespearei	Bacteria	3	0.00289745	0.0020343	0.00164093
D006262	species	45076	Legionella worsleiensis	Bacteria	280	0.00599279	0.0049247	0.00503468
D006262	species	45242	Capnocytophaga granulosa	Bacteria	189	0.011683	0.00201609	0.0318374
D006262	species	45243	Capnocytophaga haemolytica	Bacteria	40	0.00125375	0.000992772	0.00104368
D006262	species	45248	Leucothrix mucor	Bacteria	18	0.00170436	0.00126665	0.00127642
D006262	species	45254	Dysgonomonas capnocytophagoides	Bacteria	1023	0.0694093	0.00405948	0.933725
D006262	species	45361	Mycoplasma conjunctivae	Bacteria	8	0.00213101	0.00215402	0.00110316
D006262	species	45393	Methylophilus leisingeri	Bacteria	6	0.00268339	0.00338427	0.00204448
D006262	species	45462	Brevibacillus borstelensis	Bacteria	116	0.00377258	0.00340617	0.0055911
D006262	species	45465	Vogesella indigofera	Bacteria	37	0.0328722	0.00203523	0.0906767
D006262	species	45495	Methylophaga marina	Bacteria	15	0.00161467	0.000854569	0.00166804
D006262	species	45496	Methylophaga sulfidovorans	Bacteria	52	0.00124225	0.000795118	0.00183746
D006262	species	45497	[Clostridium] ultunense	Bacteria	35	0.00389831	0.00187621	0.00680075
D006262	species	45498	Helicobacter cholecystus	Bacteria	51	0.00362953	0.00226488	0.00436134
D006262	species	45610	Psychrobacter urativorans	Bacteria	14	0.0025816	0.00130969	0.00270188
D006262	species	45611	Psychrobacter frigidicola	Bacteria	1	0.000794862	0.000794862
D006262	species	45629	Desulfovibrio halophilus	Bacteria	145	0.0016025	0.00133738	0.00112088
D006262	species	45634	Streptococcus cristatus	Bacteria	176	0.0503302	0.00555254	0.253051
D006262	species	45655	Desulfonema magnum	Bacteria	39	0.00111804	0.00082116	0.000906485
D006262	species	45656	Desulfonema limicola	Bacteria	14	0.00140768	0.00117578	0.000960069
D006262	species	45657	Desulfonema ishimotonii	Bacteria	4	0.00129908	0.00127983	0.00095709
D006262	species	45663	Desulfohalobium retbaense	Bacteria	93	0.0025165	0.00184891	0.00483916
D006262	species	45670	Salinicoccus roseus	Bacteria	122	0.0126496	0.00178744	0.115552
D006262	species	45677	Azohydromonas lata	Bacteria	1	0.00182003	0.00182003
D006262	species	45851	Butyrivibrio crossotus	Bacteria	3243	3.05139	0.00701141	9.35412
D006262	species	45972	Staphylococcus pasteuri	Bacteria	3	0.0462933	0.00431	0.0757335
D006262	species	45979	Nocardia pseudobrasiliensis	Bacteria	3	0.00423747	0.0015966	0.0048985
D006262	species	46124	Granulicatella adiacens	Bacteria	3028	0.030635	0.00470488	0.191024
D006262	species	46125	Abiotrophia defectiva	Bacteria	1505	0.0110639	0.0032849	0.0394955
D006262	species	46161	Actinomadura kijaniata	Bacteria	5	0.00046806	0.000418824	0.000274639
D006262	species	46162	Actinocorallia libanotica	Bacteria	8	0.00227426	0.00189044	0.00125634
D006262	species	46164	Actinomadura macra	Bacteria	1	0.000837886	0.000837886
D006262	species	46180	Nonomuraea rubra	Bacteria	38	0.00873388	0.00232237	0.0169327
D006262	species	46181	Nonomuraea salmonea	Bacteria	3	0.000843687	0.00082116	0.000405979
D006262	species	46189	Sphaerisporangium viridialbum	Bacteria	2	0.00334477	0.00334477	0.00271378
D006262	species	46203	Actinocorallia glomerata	Bacteria	11	0.00184669	0.00120836	0.00154453
D006262	species	46204	Actinocorallia aurantiaca	Bacteria	47	0.00319997	0.00142369	0.00874541
D006262	species	46206	Pseudobutyrivibrio ruminis	Bacteria	1929	0.00783167	0.0035317	0.0188633
D006262	species	46223	Thermoflavimicrobium dichotomicum	Bacteria	59	0.00219262	0.00165766	0.00167962
D006262	species	46228	Ruminococcus lactaris	Bacteria	6992	0.394106	0.04209	1.04133
D006262	species	46234	Anabaena sp. 90	Bacteria	1	0.00100038	0.00100038
D006262	species	46240	Paenibacillus apiarius	Bacteria	97	0.00681147	0.00165304	0.0230368
D006262	species	46256	Weissella hellenica	Bacteria	5	0.00126228	0.000510942	0.00147045
D006262	species	46353	Agrococcus jenensis	Bacteria	50	0.0016444	0.00112851	0.00136843
D006262	species	46354	Thermoanaerobacter wiegelii	Bacteria	26	0.0378184	0.00386107	0.0478413
D006262	species	46355	Spirochaeta africana	Bacteria	33	0.0093256	0.00190338	0.025025
D006262	species	46429	Sphingobium chlorophenolicum	Bacteria	83	0.0219857	0.00427314	0.102214
D006262	species	46467	Halocella cellulosilytica	Bacteria	6	0.00428725	0.000926085	0.00805559
D006262	species	46469	Orenia marismortui	Bacteria	186	0.00590655	0.00290014	0.00897721
D006262	species	46470	Halanaerobacter lacunarum	Bacteria	36	0.0010298	0.000694024	0.00104664
D006262	species	46503	Parabacteroides merdae	Bacteria	9269	1.47419	0.42037	4.12414
D006262	species	46506	Bacteroides stercoris	Bacteria	8873	2.71697	0.293889	6.10007
D006262	species	46541	Thermosipho melanesiensis	Bacteria	1	0.000428734	0.000428734
D006262	species	46609	Clostridium pascui	Bacteria	752	0.00375806	0.00215436	0.00878729
D006262	species	46610	Geobacter sp.	Bacteria	153	0.0173247	0.00115985	0.0542
D006262	species	46680	Pseudomonas nitroreducens	Bacteria	1	0.1359	0.1359
D006262	species	46867	Clostridium chauvoei	Bacteria	1536	0.011849	0.00375813	0.0476396
D006262	species	46914	Devosia riboflavina	Bacteria	90	0.00538749	0.00168592	0.0224144
D006262	species	47055	Dethiosulfovibrio peptidovorans	Bacteria	29	0.00127933	0.000628038	0.00147641
D006262	species	47158	Desulfovibrio gracilis	Bacteria	44	0.00211945	0.0018553	0.0015493
D006262	species	47229	Massilia timonae	Bacteria	83	0.00433035	0.00170914	0.00956893
D006262	species	47246	[Clostridium] viride	Bacteria	3690	0.045281	0.00819908	0.207384
D006262	species	47293	Mobiluncus sp.	Bacteria	4	0.0030275	0.000975	0.00427202
D006262	species	47303	Sulfolobus metallicus	Archaea	1	0.000148167	0.000148167
D006262	species	47304	Metallosphaera prunae	Archaea	1	0.000859291	0.000859291
D006262	species	47311	Methanobrevibacter cuticularis	Archaea	27	0.16004	0.00528746	0.306911
D006262	species	47312	Tsukamurella pulmonis	Bacteria	45	0.00302197	0.00164943	0.00346889
D006262	species	47421	Hydrogenophaga pseudoflava	Bacteria	5	0.00473388	0.00309095	0.00605666
D006262	species	47466	Borrelia miyamotoi	Bacteria	1	0.000418824	0.000418824
D006262	species	47478	Deinococcus sp.	Bacteria	117	0.00255174	0.00210899	0.00186794
D006262	species	47484	Streptosporangium koreanum	Bacteria	4	0.00123521	0.0011468	0.000321921
D006262	species	47493	Lactobacillus panis	Bacteria	120	0.00555254	0.00236906	0.00994309
D006262	species	47497	Pedomicrobium ferrugineum	Bacteria	6	0.00243907	0.00159492	0.00307051
D006262	species	47498	Pedomicrobium manganicum	Bacteria	27	0.00285513	0.00189962	0.00396002
D006262	species	47500	Aneurinibacillus migulanus	Bacteria	141	0.0047997	0.00437522	0.00296061
D006262	species	47589	Rickettsia peacockii	Bacteria	3	0.000484	0.000381811	0.000185476
D006262	species	47671	Lautropia mirabilis	Bacteria	605	0.0127417	0.00222277	0.0579434
D006262	species	47678	Bacteroides caccae	Bacteria	10040	1.45274	0.478471	3.18564
D006262	species	47679	Sporomusa sphaeroides	Bacteria	304	0.0030319	0.00184736	0.0044169
D006262	species	47715	Lactobacillus rhamnosus	Bacteria	737	0.137856	0.00708232	0.651748
D006262	species	47735	Bibersteinia trehalosi	Bacteria	3	0.00226504	0.000378384	0.00336072
D006262	species	47758	Streptomyces sulphureus	Bacteria	3	0.00118999	0.00116091	0.000374231
D006262	species	47760	Streptomyces aurantiacus	Bacteria	5	0.000654887	0.000363898	0.000609545
D006262	species	47770	Lactobacillus crispatus	Bacteria	1006	0.0842691	0.0049377	0.840216
D006262	species	47846	Brachybacterium conglomeratum	Bacteria	26	0.00266193	0.00156889	0.0028335
D006262	species	47847	Brachybacterium nesterenkovii	Bacteria	58	0.00583367	0.00244064	0.00941419
D006262	species	47850	Micromonospora aurantiaca	Bacteria	1	0.000285822	0.000285822
D006262	species	47853	Micromonospora carbonacea	Bacteria	1	0.0011618	0.0011618
D006262	species	47863	Micromonospora globosa	Bacteria	2	0.000614678	0.000614678	0.000466629
D006262	species	47872	Micromonospora purpureochromogenes	Bacteria	1	0.0189685	0.0189685
D006262	species	47877	Pseudomonas amygdali	Bacteria	250	0.173977	0.00288543	1.64962
D006262	species	47879	Pseudomonas corrugata	Bacteria	182	0.023184	0.00372818	0.115338
D006262	species	47880	Pseudomonas fulva	Bacteria	432	0.0518321	0.00456929	0.181549
D006262	species	47884	Pseudomonas taetrolens	Bacteria	193	0.215499	0.012118	0.950717
D006262	species	47885	Pseudomonas oryzihabitans	Bacteria	84	0.0575227	0.0011017	0.420419
D006262	species	47886	Pseudomonas luteola	Bacteria	36	0.0269854	0.00169979	0.148985
D006262	species	48074	Microbulbifer hydrolyticus	Bacteria	31	0.00153655	0.00105668	0.00111117
D006262	species	48076	Marinobacterium georgiense	Bacteria	114	0.0149078	0.00120496	0.086813
D006262	species	48256	[Clostridium] hungatei	Bacteria	787	0.0241587	0.00531773	0.0594304
D006262	species	48292	Hyphomicrobium zavarzinii	Bacteria	3	0.00109385	0.000854212	0.000537175
D006262	species	48296	Acinetobacter pittii	Bacteria	140	1.15419	0.00354582	7.23338
D006262	species	48466	Prosthecobacter vanneervenii	Bacteria	353	0.00745874	0.00349174	0.0194788
D006262	species	48467	Prosthecobacter debontii	Bacteria	423	0.00935452	0.00462706	0.0217024
D006262	species	48935	Novosphingobium aromaticivorans	Bacteria	51	0.00318575	0.000854212	0.0109105
D006262	species	48936	Novosphingobium subterraneum	Bacteria	23	0.00355612	0.0015966	0.00602203
D006262	species	48937	Novosphingobium stygium	Bacteria	6	0.00118851	0.000636657	0.00162202
D006262	species	49118	Candidatus Arthromitus sp. SFB-mouse	Bacteria	179	0.0211233	0.00480723	0.0700165
D006262	species	49185	Kineosporia aurantiaca	Bacteria	631	0.0110384	0.00394968	0.0253395
D006262	species	49186	Marinobacterium stanieri	Bacteria	53	0.00230266	0.00141739	0.00302733
D006262	species	49283	Paenibacillus thiaminolyticus	Bacteria	32	0.00203807	0.00123326	0.00225774
D006262	species	49319	Rubrobacter xylanophilus	Bacteria	184	0.00290888	0.00200985	0.00366608
D006262	species	49338	Desulfitobacterium hafniense	Bacteria	146	0.164581	0.0024066	1.33383
D006262	species	49341	Methanothermobacter thermophilus	Archaea	2	0.000319356	0.000319356	0.000160203
D006262	species	49547	Methanobrevibacter curvatus	Archaea	1	0.000422736	0.000422736
D006262	species	49896	Acetomicrobium flavidum	Bacteria	9	0.000952989	0.000767943	0.000634517
D006262	species	49900	Thermococcus stetteri	Archaea	2	0.00113531	0.00113531	0.000524792
D006262	species	50052	Mycoplasma crocodyli	Bacteria	1	0.00185785	0.00185785
D006262	species	50339	Thermoplasma volcanium	Archaea	1	0.000142911	0.000142911
D006262	species	50712	Blastochloris sulfoviridis	Bacteria	1	0.000522641	0.000522641
D006262	species	50728	Curtobacterium albidum	Bacteria	1	0.00105285	0.00105285
D006262	species	50960	Helicobacter trogontum	Bacteria	11	0.0107693	0.000750486	0.0300239
D006262	species	51048	Actinobacillus porcinus	Bacteria	143	0.00341909	0.00211528	0.00390974
D006262	species	51101	Brevibacillus agri	Bacteria	107	0.00252647	0.00207952	0.00205066
D006262	species	51123	[Eubacterium] saphenum	Bacteria	404	0.00289201	0.0016869	0.00624357
D006262	species	51160	Treponema maltophilum	Bacteria	15	0.0800706	0.00273748	0.212164
D006262	species	51161	Actinobacillus delphinicola	Bacteria	519	0.00555915	0.0026791	0.00978878
D006262	species	51173	Ureibacillus thermosphaericus	Bacteria	98	0.0239737	0.00351425	0.0510401
D006262	species	51195	Desulfofustis glycolicus	Bacteria	7	0.00112645	0.00055303	0.00101749
D006262	species	51197	Syntrophobotulus glycolicus	Bacteria	22	0.0738389	0.00289505	0.29097
D006262	species	51229	Wigglesworthia glossinidia	Bacteria	48	0.00197223	0.00102345	0.00173463
D006262	species	51288	Kluyvera ascorbata	Bacteria	4	0.00132613	0.00150376	0.000882919
D006262	species	51365	Mycoplasma yeatsii	Bacteria	4	0.03465	0.033505	0.0101141
D006262	species	51367	Salinivibrio costicola	Bacteria	26	0.00167163	0.00115036	0.00185171
D006262	species	51589	Haloarcula hispanica	Archaea	2	0.000194008	0.000194008	0.00020406
D006262	species	51616	Desulfitobacterium chlororespirans	Bacteria	5	0.000612623	0.000522641	0.000390802
D006262	species	51663	Pediococcus damnosus	Bacteria	160	0.0151011	0.00222026	0.111777
D006262	species	51664	Lactobacillus dextrinicus	Bacteria	410	0.0139013	0.00250123	0.0522588
D006262	species	51665	Aerococcus urinaeequi	Bacteria	19	0.0030009	0.00163942	0.00418684
D006262	species	51669	Tetragenococcus halophilus	Bacteria	152	0.00893062	0.00330382	0.0163626
D006262	species	52004	Natroniella acetigena	Bacteria	102	0.00258739	0.00118949	0.00421763
D006262	species	52022	Meiothermus silvanus	Bacteria	104	0.12796	0.00464608	0.444296
D006262	species	52023	Meiothermus chliarophilus	Bacteria	1	0.000446405	0.000446405
D006262	species	52131	Rhizobium hainanense	Bacteria	14	0.0124852	0.00127995	0.0373321
D006262	species	52133	Acinetobacter venetianus	Bacteria	135	0.0416077	0.00346669	0.324515
D006262	species	52226	Mitsuokella multacida	Bacteria	2987	0.143489	0.0105681	0.706823
D006262	species	52227	Prevotella dentalis	Bacteria	379	0.0339202	0.00211368	0.234108
D006262	species	52229	Hallella seregens	Bacteria	222	0.00407556	0.00206836	0.00651304
D006262	species	52242	Lactobacillus gallinarum	Bacteria	113	0.00501701	0.00204171	0.00926448
D006262	species	52271	Anabaena sp. CA = ATCC 33047	Bacteria	7	0.0137288	0.000430254	0.0260716
D006262	species	52561	Desulfomicrobium norvegicum	Bacteria	414	0.00972942	0.00518888	0.0117204
D006262	species	52584	Brachyspira pilosicoli	Bacteria	19	0.130868	0.00333923	0.436967
D006262	species	52689	Acetobacterium bakii	Bacteria	15	0.00176458	0.00104468	0.00175499
D006262	species	52690	Acetobacterium carbinolicum	Bacteria	52	0.00803821	0.00167572	0.0311261
D006262	species	52691	Acetobacterium fimetarium	Bacteria	7	0.0017107	0.00107128	0.00127679
D006262	species	52692	Acetobacterium malicum	Bacteria	28	0.002819	0.0015064	0.00532675
D006262	species	52693	Acetobacterium paludosum	Bacteria	36	0.00139613	0.000867679	0.0016107
D006262	species	52694	Acetobacterium wieringae	Bacteria	127	0.00317895	0.00154005	0.00833611
D006262	species	52697	Actinoplanes regularis	Bacteria	2	0.00246676	0.00246676	0.000408991
D006262	species	52699	Aeromicrobium fastidiosum	Bacteria	14	0.00624961	0.000614182	0.0134757
D006262	species	52763	Pullulanibacillus naganoensis	Bacteria	29	0.00201878	0.00128289	0.0018917
D006262	species	52765	Caldicellulosiruptor kristjanssonii	Bacteria	3	0.0025716	0.00292954	0.00177901
D006262	species	52766	Caldicellulosiruptor lactoaceticus	Bacteria	32	0.00168133	0.000803158	0.0042398
D006262	species	52767	Actinomyces denticolens	Bacteria	454	0.00370846	0.00210414	0.00577369
D006262	species	52768	Actinomyces georgiae	Bacteria	9	0.00242969	0.0019342	0.00203608
D006262	species	52769	Actinomyces gerencseriae	Bacteria	1337	0.00723901	0.00303838	0.0213975
D006262	species	52770	Actinomyces hordeovulneris	Bacteria	44	0.0076677	0.00171181	0.0242162
D006262	species	52773	Actinomyces meyeri	Bacteria	1379	0.0108497	0.0033942	0.0624031
D006262	species	52774	Actinomyces slackii	Bacteria	84	0.00237039	0.00116892	0.00308387
D006262	species	52786	Anaerofilum agile	Bacteria	310	0.00419559	0.00296653	0.00532953
D006262	species	52787	Anaerofilum pentosovorans	Bacteria	3799	0.0463759	0.0138748	0.163887
D006262	species	52958	phototrophic bacterium	Bacteria	2	0.00108355	0.00108355	4.249e-05
D006262	species	53245	Desulfonatronovibrio hydrogenovorans	Bacteria	33	0.00159417	0.00105699	0.0014374
D006262	species	53254	Bosea thiooxidans	Bacteria	237	0.0233318	0.0042289	0.0739328
D006262	species	53317	Sphingomonas trueperi	Bacteria	24	0.00725533	0.00344578	0.0167354
D006262	species	53329	Desulfospira joergensenii	Bacteria	12	0.00135366	0.00116457	0.000829061
D006262	species	53332	Desulfobulbus elongatus	Bacteria	70	0.00300441	0.00103547	0.00608738
D006262	species	53343	Desulfotomaculum aeronauticum	Bacteria	99	0.00328519	0.00104977	0.0156315
D006262	species	53345	Enterococcus durans	Bacteria	62	0.139313	0.08751	0.143639
D006262	species	53346	Enterococcus mundtii	Bacteria	48	0.039246	0.00992882	0.137566
D006262	species	53358	Intrasporangium calvum	Bacteria	2	0.00036737	0.00036737	0.000288888
D006262	species	53363	Brevibacterium mcbrellneri	Bacteria	164	0.0731289	0.00678994	0.322375
D006262	species	53366	Catellatospora citrea	Bacteria	2	0.00616313	0.00616313	0.00594815
D006262	species	53368	Hamadaea tsunoensis	Bacteria	1	0.00142621	0.00142621
D006262	species	53374	Corynebacterium coyleae	Bacteria	364	0.0857941	0.00505775	0.525896
D006262	species	53388	Friedmanniella antarctica	Bacteria	1	0.00207207	0.00207207
D006262	species	53393	Thiodictyon bacillosum	Bacteria	1	0.000779794	0.000779794
D006262	species	53398	Hyphomicrobium aestuarii	Bacteria	44	0.00208087	0.00182544	0.00156167
D006262	species	53399	Hyphomicrobium denitrificans	Bacteria	8	0.00559434	0.00364173	0.00483007
D006262	species	53408	Pseudomonas citronellolis	Bacteria	100	0.304685	0.00460034	1.77956
D006262	species	53409	Pseudomonas coronafaciens	Bacteria	90	0.0534485	0.00486618	0.168793
D006262	species	53412	Pseudomonas resinovorans	Bacteria	319	0.0594916	0.0033873	0.428985
D006262	species	53413	Xanthomonas axonopodis	Bacteria	12	0.0409232	0.00226332	0.130387
D006262	species	53418	Treponema lecithinolyticum	Bacteria	20	0.00593421	0.00416868	0.00557876
D006262	species	53419	Treponema socranskii	Bacteria	63	0.0097665	0.00292244	0.0160895
D006262	species	53422	Thermobrachium celere	Bacteria	612	0.00303796	0.00180845	0.00535078
D006262	species	53423	Thermodesulfovibrio islandicus	Bacteria	37	0.00427213	0.00190208	0.00815753
D006262	species	53427	Gordonia hirsuta	Bacteria	6	0.00153418	0.00139968	0.000923263
D006262	species	53431	Nocardia salmonicida	Bacteria	49	0.00192764	0.00102913	0.00247989
D006262	species	53435	Treponema paraluiscuniculi	Bacteria	27	0.0172919	0.0140872	0.0155723
D006262	species	53437	Nocardiopsis alba	Bacteria	10	0.0195656	0.0075128	0.0227391
D006262	species	53440	Nocardiopsis listeri	Bacteria	6	0.427639	0.0116684	0.819675
D006262	species	53441	Nocardiopsis lucentensis	Bacteria	1	0.000302332	0.000302332
D006262	species	53442	Eubacterium callanderi	Bacteria	143	0.0122848	0.00330491	0.0228756
D006262	species	53443	Blautia hydrogenotrophica	Bacteria	4268	0.0376023	0.0101163	0.122146
D006262	species	53444	Lactobacillus lindneri	Bacteria	33	0.00309049	0.00276022	0.00256349
D006262	species	53446	Streptomyces cinnamoneus	Bacteria	509	0.0616605	0.00368324	0.6936
D006262	species	53453	Lamprocystis roseopersicina	Bacteria	2	0.000503862	0.000503862	0.000134732
D006262	species	53458	Janibacter limosus	Bacteria	50	0.0662615	0.00308599	0.214084
D006262	species	53461	Nakamurella multipartita	Bacteria	33	0.00722261	0.00150705	0.0205577
D006262	species	53462	Mycobacterium mageritense	Bacteria	247	0.00636669	0.00235178	0.0128316
D006262	species	53463	Paracoccus solventivorans	Bacteria	16	0.00525657	0.00226205	0.0068922
D006262	species	53558	Mycoplasma edwardii	Bacteria	1	0.00102906	0.00102906
D006262	species	53633	Sulfobacillus acidophilus	Bacteria	42	0.00207285	0.00103311	0.00335245
D006262	species	53635	Acidimicrobium ferrooxidans	Bacteria	111	0.0149624	0.00191457	0.133478
D006262	species	53972	Rhodococcus corynebacterioides	Bacteria	331	0.00755449	0.00391175	0.0193096
D006262	species	54005	Peptoniphilus harei	Bacteria	916	0.148647	0.00422159	1.50088
D006262	species	54006	Peptoniphilus ivorii	Bacteria	494	0.0615143	0.00491533	0.422027
D006262	species	54007	Anaerococcus octavius	Bacteria	298	0.199787	0.00333383	1.13926
D006262	species	54010	Pseudonocardia asaccharolytica	Bacteria	11	0.00356396	0.001499	0.00483017
D006262	species	54062	Pediococcus parvulus	Bacteria	48	0.0062489	0.00304101	0.0103435
D006262	species	54067	Xylophilus ampelinus	Bacteria	3	0.00662867	0.00498231	0.0074269
D006262	species	54248	Hyperthermus butylicus	Archaea	7	0.000986102	0.00071821	0.00107399
D006262	species	54261	Ferroglobus placidus	Archaea	3	0.0196685	0.00151485	0.0324876
D006262	species	54265	Carboxydothermus ferrireducens	Bacteria	17	0.000970378	0.000800698	0.000784083
D006262	species	54291	Raoultella ornithinolytica	Bacteria	72	0.0654434	0.01238	0.167413
D006262	species	54299	Chroococcidiopsis thermalis	Bacteria	4	0.00135067	0.00133339	0.000767491
D006262	species	54308	Pleurocapsa minor	Bacteria	2	0.000306434	0.000306434	0.000172959
D006262	species	54311	Spirulina subsalsa	Bacteria	14	0.00506656	0.00108425	0.0106179
D006262	species	54565	Desulfovibrio simplex	Bacteria	203	0.00632886	0.00188829	0.015926
D006262	species	54736	Salmonella bongori	Bacteria	269	0.00585832	0.0024101	0.0131706
D006262	species	54911	Brevibacillus choshinensis	Bacteria	700	0.00685417	0.0046656	0.00890196
D006262	species	54913	Brevibacillus formosus	Bacteria	17	0.00987904	0.000900122	0.0371142
D006262	species	54914	Brevibacillus parabrevis	Bacteria	44	0.00148652	0.00123686	0.00131327
D006262	species	54915	Brevibacillus reuszeri	Bacteria	7	0.0018672	0.00104468	0.00204679
D006262	species	55085	Streptococcus thoraltensis	Bacteria	47	0.00115131	0.000759596	0.00112646
D006262	species	55148	Deinococcus proteolyticus	Bacteria	121	0.0358128	0.00205812	0.0822582
D006262	species	55197	Flavobacterium branchiophilum	Bacteria	67	0.0592822	0.000606298	0.355138
D006262	species	55205	Caldicellulosiruptor owensensis	Bacteria	30	0.00315314	0.000830357	0.00951111
D006262	species	55206	Spirochaeta smaragdinae	Bacteria	69	0.847327	0.0536193	3.02484
D006262	species	55209	Pantoea cypripedii	Bacteria	103	0.00386558	0.00230266	0.00486125
D006262	species	55210	Brenneria nigrifluens	Bacteria	34	0.00162099	0.00127593	0.000867868
D006262	species	55213	Brenneria rubrifaciens	Bacteria	9	0.00119811	0.000766031	0.00111206
D006262	species	55214	Brenneria salicis	Bacteria	37	0.00220566	0.00214473	0.00162631
D006262	species	55507	Schwartzia succinivorans	Bacteria	262	0.00754789	0.00155383	0.0594807
D006262	species	55508	Janthinobacterium agaricidamnosum	Bacteria	118	0.00469241	0.00151922	0.0229042
D006262	species	55518	Magnetospirillum gryphiswaldense	Bacteria	21	0.0373451	0.00495344	0.113349
D006262	species	55565	Actinomyces graevenitzii	Bacteria	1278	0.0721785	0.00509977	0.538161
D006262	species	55583	Dehalobacter restrictus	Bacteria	214	0.00196318	0.00113081	0.00354019
D006262	species	55601	Vibrio anguillarum	Bacteria	25	0.00156488	0.000413416	0.00298437
D006262	species	55602	Mycoplasma buccale	Bacteria	1	0.000718861	0.000718861
D006262	species	55758	Methanobrevibacter filiformis	Archaea	8	0.00254341	0.00236189	0.000892683
D006262	species	55802	Thermococcus barophilus	Archaea	5	0.00560319	0.0054606	0.00214259
D006262	species	55969	Leucobacter komagatae	Bacteria	75	0.15875	0.0048889	0.494946
D006262	species	56111	Pseudanabaena sp. PCC 7403	Bacteria	9	0.00431882	0.00204315	0.00603813
D006262	species	56426	Bartonella clarridgeiae	Bacteria	10	0.109156	0.000978527	0.270462
D006262	species	56438	Couchioplanes caeruleus	Bacteria	1	0.00123891	0.00123891
D006262	species	56457	Xanthomonas pisi	Bacteria	10	0.00512572	0.00136458	0.0103699
D006262	species	56458	Xanthomonas sacchari	Bacteria	5	0.00323346	0.00308052	0.00171767
D006262	species	56460	Xanthomonas vesicatoria	Bacteria	39	0.0949423	0.00224643	0.513209
D006262	species	56545	Haloarcula aidinensis	Archaea	19	0.00322896	0.000862188	0.0073247
D006262	species	56698	Sulfurospirillum arsenophilum	Bacteria	24	0.00263332	0.00179533	0.0023359
D006262	species	56760	Desulfosporosinus auripigmenti	Bacteria	3	0.00134683	0.000530695	0.00175532
D006262	species	56774	[Eubacterium] infirmum	Bacteria	100	0.0069135	0.00235	0.0173972
D006262	species	56779	Halanaerobium kushneri	Bacteria	6	0.00147422	0.00123137	0.001271
D006262	species	56807	Glaciecola pallidula	Bacteria	4	0.00332008	0.00307764	0.00118378
D006262	species	56810	Psychrobacter glacincola	Bacteria	97	0.0240835	0.00174435	0.101599
D006262	species	56877	Helicobacter bizzozeronii	Bacteria	20	0.00136116	0.000783321	0.00151922
D006262	species	56946	Afipia broomeae	Bacteria	6	0.002175	0.00225	0.00128867
D006262	species	56957	Thermus oshimai	Bacteria	3	0.000380233	0.000396855	5.86074e-05
D006262	species	57028	Algoriphagus ratkowskyi	Bacteria	9	0.00116346	0.000776784	0.00109415
D006262	species	57029	Psychroflexus torquis	Bacteria	9	0.0168039	0.00368202	0.027504
D006262	species	57037	Lactobacillus zeae	Bacteria	82	0.00908226	0.00380277	0.0223311
D006262	species	57320	Desulfovibrio profundus	Bacteria	47	0.00211958	0.00110352	0.00225114
D006262	species	57372	Mycoplasma suis	Bacteria	5	0.000652602	0.000400349	0.00060195
D006262	species	57480	Microvirgula aerodenitrificans	Bacteria	15	0.00342494	0.00146417	0.0051727
D006262	species	57487	Pseudothermotoga hypogea	Bacteria	31	0.00121048	0.000884439	0.00124288
D006262	species	57497	Deinococcus radiopugnans	Bacteria	9	0.00794134	0.00281033	0.00982706
D006262	species	57498	Deinococcus grandis	Bacteria	73	0.0313545	0.00186649	0.214825
D006262	species	57664	Desulfuromonas thiophila	Bacteria	58	0.00151474	0.00118727	0.000932353
D006262	species	57666	Sulfurospirillum arcachonense	Bacteria	102	0.00490393	0.00299368	0.0081717
D006262	species	57704	Tsukamurella tyrosinosolvens	Bacteria	40	0.00352837	0.00245011	0.00368667
D006262	species	57705	Halomicrobium mukohataei	Archaea	3	0.0016551	0.000430337	0.00220154
D006262	species	57706	Citrobacter braakii	Bacteria	425	0.0291334	0.00526593	0.0909891
D006262	species	57732	Enterococcus asini	Bacteria	365	0.00938852	0.00205827	0.0493274
D006262	species	57909	Kribbella koreensis	Bacteria	4	0.00108048	0.00100925	0.000716701
D006262	species	57975	Burkholderia thailandensis	Bacteria	63	0.00348443	0.00233035	0.00426908
D006262	species	58107	Pseudonocardia yunnanensis	Bacteria	1	0.000571145	0.000571145
D006262	species	58109	Actinocorallia herbida	Bacteria	10	0.00115273	0.00076429	0.00107661
D006262	species	58115	Glycomyces rutgersensis	Bacteria	1	0.00204198	0.00204198
D006262	species	58116	Glycomyces tenuis	Bacteria	3	0.00320546	0.00310588	0.00192562
D006262	species	58134	[Desulfotomaculum] guttoideum	Bacteria	1329	0.013977	0.0037393	0.0301414
D006262	species	58135	Desulfotomaculum kuznetsovii	Bacteria	126	0.00929023	0.00113839	0.0383268
D006262	species	58136	Desulfotomaculum thermoacetoxidans	Bacteria	17	0.000952142	0.000870989	0.00048714
D006262	species	58137	Desulfotomaculum thermosapovorans	Bacteria	68	0.0017231	0.0012238	0.00137492
D006262	species	58138	Desulfotomaculum acetoxidans	Bacteria	1094	0.00322075	0.00245339	0.00349998
D006262	species	58169	Rahnella inusitata	Bacteria	10	0.00442711	0.00303969	0.00506309
D006262	species	58172	Paenibacillus sp.	Bacteria	678	0.0131375	0.00486678	0.0288491
D006262	species	58180	Desulfovibrio alaskensis	Bacteria	301	0.00334516	0.00332082	0.00204903
D006262	species	58290	Archaeoglobus veneficus	Archaea	1	0.000973831	0.000973831
D006262	species	58314	Rhodovulum strictum	Bacteria	2	0.00154426	0.00154426	0.00187362
D006262	species	58344	Streptomyces celluloflavus	Bacteria	13	0.00138022	0.00144325	0.00069098
D006262	species	58352	Kitasatospora mediocidica	Bacteria	8	0.00163452	0.0015476	0.00113839
D006262	species	59277	Methanobacterium subterraneum	Archaea	1	0.0103232	0.0103232
D006262	species	59310	Streptococcus macedonicus	Bacteria	678	0.0636942	0.0034004	0.5367
D006262	species	59505	Actinotignum schaalii	Bacteria	107	0.00478541	0.0022	0.0105261
D006262	species	59512	Planktothrix rubescens	Bacteria	11	0.000971824	0.0004316	0.00111201
D006262	species	59561	Trueperella bernardiae	Bacteria	8	0.000999418	0.00096982	0.000406649
D006262	species	59600	Cellulophaga algicola	Bacteria	14	0.00187047	0.000656077	0.00310526
D006262	species	59610	Desulfotomaculum reducens	Bacteria	118	0.00383648	0.00207696	0.00967862
D006262	species	59733	Chryseobacterium scophthalmum	Bacteria	51	0.0185554	0.00313584	0.0577374
D006262	species	59748	Candidatus Phytoplasma australiense	Bacteria	23	0.00236388	0.00117547	0.00203667
D006262	species	59754	Alcanivorax borkumensis	Bacteria	2	0.0026688	0.0026688	0.00337004
D006262	species	59779	Paracoccus marcusii	Bacteria	11	0.0156334	0.00327268	0.02721
D006262	species	59803	Sphingomonas echinoides	Bacteria	576	0.0477479	0.00252038	0.48379
D006262	species	59814	Pantoea dispersa	Bacteria	1	0.00175	0.00175
D006262	species	59839	Paenibacillus alginolyticus	Bacteria	254	0.00349877	0.00281452	0.00470371
D006262	species	59840	Paenibacillus curdlanolyticus	Bacteria	79	0.00171303	0.00111668	0.00183326
D006262	species	59841	Paenibacillus kobensis	Bacteria	158	0.00393616	0.00141006	0.00883384
D006262	species	59842	Paenibacillus chondroitinus	Bacteria	14	0.000534009	0.000364424	0.000519587
D006262	species	59843	Paenibacillus glucanolyticus	Bacteria	68	0.0291962	0.00116945	0.110148
D006262	species	59845	Paenibacillus illinoisensis	Bacteria	99	0.00196895	0.00153372	0.00164925
D006262	species	59846	Paenibacillus chibensis	Bacteria	28	0.00166833	0.000674984	0.00233417
D006262	species	59930	Cyanobium gracile	Bacteria	19	0.0182928	0.00107961	0.0439223
D006262	species	60133	Prevotella pallens	Bacteria	208	0.148537	0.00413714	0.428141
D006262	species	60137	Sulfitobacter pontiacus	Bacteria	1	0.000698095	0.000698095
D006262	species	60217	Shewanella violacea	Bacteria	53	0.00241329	0.00170395	0.00285029
D006262	species	60442	Moraxella equi	Bacteria	8	0.001028	0.000839481	0.000661815
D006262	species	60450	Kribbella sandramycini	Bacteria	21	0.00427908	0.00302529	0.00690398
D006262	species	60454	Porphyrobacter tepidarius	Bacteria	20	0.00747176	0.00112026	0.0206845
D006262	species	60478	Shewanella amazonensis	Bacteria	80	0.00212231	0.0016894	0.00170793
D006262	species	60519	Lactobacillus graminis	Bacteria	78	0.00803714	0.00218833	0.0219367
D006262	species	60547	Paraburkholderia glathei	Bacteria	9	0.00244097	0.00259155	0.00195919
D006262	species	60549	Paraburkholderia phenazinium	Bacteria	9	0.00145485	0.000759077	0.00240092
D006262	species	60706	Actinomadura formosensis	Bacteria	3	0.00296014	0.000759596	0.00397557
D006262	species	60890	Phaeobacter gallaeciensis	Bacteria	3	0.0026806	0.00233035	0.00272972
D006262	species	60893	Desulfobacca acetoxidans	Bacteria	80	0.00288766	0.00115484	0.0065486
D006262	species	60894	Saccharopolyspora spinosa	Bacteria	25	0.00134777	0.00110742	0.00113343
D006262	species	60912	Pseudonocardia sp.	Bacteria	4	0.00828562	0.00716683	0.00811878
D006262	species	60920	Sanguibacter keddieii	Bacteria	37	0.00746058	0.002158	0.0104938
D006262	species	60921	Sanguibacter suarezii	Bacteria	24	0.00352234	0.00156896	0.00684331
D006262	species	60961	Shewanella woodyi	Bacteria	13	0.00273648	0.0019027	0.00184747
D006262	species	61016	Virgibacillus salexigens	Bacteria	10	0.00569011	0.00308589	0.00845905
D006262	species	61171	Holdemania filiformis	Bacteria	6644	0.0418873	0.0172	0.0831817
D006262	species	61305	Nocardiopsis synnemataformans	Bacteria	1	0.00406736	0.00406736
D006262	species	61435	Dehalococcoides mccartyi	Bacteria	1939	0.0109739	0.0059499	0.0141745
D006262	species	61592	Corynebacterium durum	Bacteria	71	0.00798296	0.00342	0.0113932
D006262	species	61595	Allochromatium warmingii	Bacteria	1	0.000151775	0.000151775
D006262	species	61596	Allochromatium minutissimum	Bacteria	2	0.0013396	0.0013396	0.00103592
D006262	species	61598	Lamprocystis purpurea	Bacteria	10	0.00140036	0.000828071	0.00146365
D006262	species	61624	Paenibacillus mucilaginosus	Bacteria	507	0.00970237	0.00171532	0.0562091
D006262	species	61635	Acholeplasma brassicae	Bacteria	1418	0.536086	0.00627729	2.96029
D006262	species	61644	Chromatium okenii	Bacteria	2	0.00336673	0.00336673	0.00380816
D006262	species	61645	Enterobacter asburiae	Bacteria	6	0.00789049	0.00442	0.00934833
D006262	species	61648	Kluyvera intermedia	Bacteria	68	0.00402623	0.00178057	0.00872089
D006262	species	62140	Acidiphilium multivorum	Bacteria	36	0.0164971	0.000793897	0.0559803
D006262	species	62322	Shewanella baltica	Bacteria	214	0.00272851	0.00164694	0.00526589
D006262	species	62928	Azoarcus sp. BH72	Bacteria	6	0.0302181	0.0303515	0.0267042
D006262	species	62970	Methanogenium frigidum	Archaea	1	0.000585326	0.000585326
D006262	species	62977	Acinetobacter sp. ADP1	Bacteria	9	0.00213121	0.00103356	0.00210853
D006262	species	63186	Zobellia galactanivorans	Bacteria	1	0.00543063	0.00543063
D006262	species	63363	Aquifex aeolicus	Bacteria	6	0.00190112	0.000963332	0.00222008
D006262	species	63612	Sodalis glossinidius	Bacteria	138	0.0213216	0.0031704	0.197672
D006262	species	63656	Thiomicrospira chilensis	Bacteria	10	0.00238581	0.00106022	0.00269947
D006262	species	63658	Thiomicrospira kuenenii	Bacteria	33	0.0020451	0.000983739	0.00448725
D006262	species	63745	Sideroxydans lithotrophicus	Bacteria	35	0.00244773	0.00106856	0.00385058
D006262	species	63959	Demetria terragena	Bacteria	1	0.000992851	0.000992851
D006262	species	64002	Nevskia ramosa	Bacteria	98	0.00525399	0.00272906	0.00641356
D006262	species	64160	Desulfurobacterium thermolithotrophum	Bacteria	11	0.00122886	0.000993789	0.000896746
D006262	species	64178	Coleofasciculus chthonoplastes	Bacteria	22	0.123597	0.00122113	0.513885
D006262	species	64471	Synechococcus sp. CC9311	Bacteria	8	0.00267537	0.0033347	0.0016548
D006262	species	64642	Tetragenococcus muriaticus	Bacteria	119	0.00200782	0.00137766	0.00150307
D006262	species	64702	Propionibacterium cyclohexanicum	Bacteria	1	0.0014247	0.0014247
D006262	species	64897	Borreliella bissettii	Bacteria	2	0.000287255	0.000287255	0.000204134
D006262	species	64969	Oceanospirillum multiglobuliferum	Bacteria	5	0.00190711	0.000901543	0.00227999
D006262	species	64970	Marinobacterium jannaschii	Bacteria	6	0.00156023	0.00090824	0.00191695
D006262	species	64971	Pseudospirillum japonicum	Bacteria	1	0.00116356	0.00116356
D006262	species	64972	Oceanobacter kriegii	Bacteria	3	0.00163132	0.000691274	0.00210228
D006262	species	64973	Terasakiella pusilla	Bacteria	18	0.00100391	0.000820194	0.000812802
D006262	species	64974	Marinospirillum minutulum	Bacteria	10	0.0110701	0.00127468	0.0194368
D006262	species	64976	Oceanospirillum beijerinckii	Bacteria	21	0.00211663	0.000452863	0.00452591
D006262	species	64977	Oceanospirillum maris	Bacteria	17	0.00209617	0.00122948	0.00279194
D006262	species	65048	Mitsuaria chitosanitabida	Bacteria	9	0.00146936	0.000830337	0.00110333
D006262	species	65058	Corynebacterium ulcerans	Bacteria	127	0.0128729	0.00236463	0.0728084
D006262	species	65093	Halothece sp. PCC 7418	Bacteria	14	0.00131569	0.000402105	0.00187525
D006262	species	65123	Mycoplasma wenyonii	Bacteria	7	0.000795509	0.000369817	0.000893965
D006262	species	65393	Cyanothece sp. PCC 7424	Bacteria	1	0.000571645	0.000571645
D006262	species	65497	Actinoalloteichus cyanogriseus	Bacteria	1	0.000326191	0.000326191
D006262	species	65511	Actinocorallia aurea	Bacteria	32	0.00160181	0.00150793	0.000889588
D006262	species	65552	Meiothermus cerbereus	Bacteria	124	0.00314425	0.00157407	0.00631026
D006262	species	65553	Sulfurospirillum deleyianum	Bacteria	9	0.00163043	0.000580003	0.00218104
D006262	species	65655	Hydrogenophaga palleronii	Bacteria	77	0.00377967	0.00382029	0.00264965
D006262	species	65656	Hydrogenophaga taeniospiralis	Bacteria	34	0.00265328	0.000962085	0.00540273
D006262	species	65657	Hydrogenophaga flava	Bacteria	23	0.0210829	0.017264	0.0271743
D006262	species	65700	Erwinia tracheiphila	Bacteria	7	0.00287741	0.00152833	0.00195738
D006262	species	65786	Hydrogenophaga intermedia	Bacteria	7	0.0232863	0.00573444	0.0405224
D006262	species	66084	Wolbachia sp. wRi	Bacteria	61	0.0141224	0.00117589	0.0414758
D006262	species	66219	Lachnoclostridium phytofermentans	Bacteria	1180	0.0388897	0.00237763	0.302155
D006262	species	66228	Actinomyces europaeus	Bacteria	133	0.0339467	0.00207956	0.329505
D006262	species	66229	Komagataeibacter intermedius	Bacteria	253	0.00326959	0.00203654	0.00374981
D006262	species	66269	Pantoea stewartii	Bacteria	155	0.00569923	0.00349174	0.00702076
D006262	species	66370	Streptomyces flaveus	Bacteria	4	0.00711997	0.00130881	0.0123836
D006262	species	66377	Streptomyces violens	Bacteria	9	0.00114179	0.000943414	0.00107314
D006262	species	66378	Streptomyces yerevanensis	Bacteria	14	0.00166312	0.00191264	0.0011707
D006262	species	66425	Streptomyces luteoverticillatus	Bacteria	5	0.00287218	0.000857662	0.00327394
D006262	species	66429	Streptomyces roseoverticillatus	Bacteria	24	0.00230819	0.00172405	0.00234124
D006262	species	66430	Streptomyces roseus	Bacteria	4	0.000562565	0.000453423	0.000268178
D006262	species	66821	Sulfurospirillum multivorans	Bacteria	10	0.00143829	0.00108627	0.00102778
D006262	species	66849	Desulfonatronum lacustre	Bacteria	61	0.0021104	0.00102913	0.00377075
D006262	species	66850	Filomicrobium fusiforme	Bacteria	9	0.00129632	0.000603817	0.0015564
D006262	species	66851	Methanobrevibacter oralis	Archaea	330	0.0294839	0.00450461	0.132949
D006262	species	66852	Methanobrevibacter sp.	Archaea	276	0.466505	0.08991	2.25919
D006262	species	66866	Streptomyces albofaciens	Bacteria	6	0.00090168	0.000816178	0.000722888
D006262	species	66869	Streptomyces atroolivaceus	Bacteria	3	0.00160262	0.00139619	0.000978583
D006262	species	66875	Streptomyces catenulae	Bacteria	56	0.00116193	0.000996955	0.000922925
D006262	species	66881	Streptomyces cremeus	Bacteria	3	0.00075998	0.00079447	0.000294812
D006262	species	66883	Streptomyces cyaneofuscatus	Bacteria	4	0.000940645	0.00101743	0.00031593
D006262	species	66886	Streptomyces fasiculatus	Bacteria	9	0.00206771	0.00127632	0.00205358
D006262	species	66888	Streptomyces flavotricini	Bacteria	13	0.00264695	0.00160141	0.00300691
D006262	species	66896	Streptomyces griseoplanus	Bacteria	7	0.0019034	0.000837886	0.0017574
D006262	species	66904	Streptomyces roseolilacinus	Bacteria	28	0.0177112	0.00285873	0.07216
D006262	species	66969	Legionella waltersii	Bacteria	4	0.000899399	0.000337518	0.00118733
D006262	species	67255	Streptomyces achromogenes	Bacteria	5	0.00230002	0.0024072	0.00188896
D006262	species	67260	Streptomyces cinereoruber	Bacteria	22	0.00171199	0.00139872	0.0016109
D006262	species	67267	Streptomyces alboflavus	Bacteria	29	0.00189497	0.000913643	0.00280831
D006262	species	67269	Streptomyces alboviridis	Bacteria	18	0.0787457	0.00555588	0.23845
D006262	species	67281	Streptomyces californicus	Bacteria	1	0.000197147	0.000197147
D006262	species	67283	Streptomyces candidus	Bacteria	6	0.00105106	0.000903821	0.000548026
D006262	species	67294	Streptomyces filamentosus	Bacteria	67	0.00189368	0.00166423	0.00143748
D006262	species	67295	Streptomyces fimicarius	Bacteria	13	0.00299607	0.0017264	0.00284822
D006262	species	67296	Streptomyces finlayi	Bacteria	2	0.0154251	0.0154251	0.00648007
D006262	species	67300	Streptomyces flocculus	Bacteria	49	0.00451591	0.00235178	0.00579604
D006262	species	67304	Streptomyces griseorubiginosus	Bacteria	2	0.00628725	0.00628725	0.00866086
D006262	species	67314	Streptomyces lavendofoliae	Bacteria	6	0.00127973	0.00141919	0.00112756
D006262	species	67315	Streptomyces lavenduligriseus	Bacteria	41	0.00238829	0.00152833	0.00252318
D006262	species	67348	Streptomyces prunicolor	Bacteria	5	0.0019806	0.00226357	0.00110999
D006262	species	67351	Streptomyces puniceus	Bacteria	1	0.010843	0.010843
D006262	species	67354	Streptomyces rangoonensis	Bacteria	7	0.00224306	0.00118708	0.00265986
D006262	species	67368	Streptomyces termitum	Bacteria	7	0.00676433	0.00496179	0.00628434
[truncated: 4,103 more rows]

## Sheet: Table S1 Depression-species
phenotype	taxonomy rank level	NCBI taxon id	scientific name	super kingdom	Nr. runs in which the species/genus can be found	mean relative abundance	median relative abundance	SD of relative abundance
D003863	species	316	Pseudomonas stutzeri	Bacteria	4	0.00149704	0.0008518	0.00151959
D003863	species	817	Bacteroides fragilis	Bacteria	4	0.185097	0.153736	0.192002
D003863	species	818	Bacteroides thetaiotaomicron	Bacteria	4	1.42312	1.36552	1.31388
D003863	species	820	Bacteroides uniformis	Bacteria	4	2.44886	1.65556	2.7581
D003863	species	821	Bacteroides vulgatus	Bacteria	4	4.29463	2.46908	5.63203
D003863	species	823	Parabacteroides distasonis	Bacteria	4	2.22163	2.20545	1.94611
D003863	species	837	Porphyromonas gingivalis	Bacteria	4	0.00135258	0.00115647	0.00086227
D003863	species	839	Prevotella ruminicola	Bacteria	4	0.488095	0.532917	0.403259
D003863	species	840	Prevotella loescheii	Bacteria	4	0.124951	0.123341	0.112871
D003863	species	851	Fusobacterium nucleatum	Bacteria	4	0.00614995	0.00570442	0.00338134
D003863	species	860	Fusobacterium periodonticum	Bacteria	4	0.0011845	0.0008518	0.00090647
D003863	species	881	Desulfovibrio vulgaris	Bacteria	4	0.0143801	0.00393857	0.0221295
D003863	species	905	Acidaminococcus fermentans	Bacteria	4	0.637214	0.0463272	1.20725
D003863	species	907	Megasphaera elsdenii	Bacteria	4	0.756728	0.135094	1.33736
D003863	species	971	Selenomonas ruminantium	Bacteria	4	0.0335951	0.0326933	0.0297975
D003863	species	982	Saccharicrinis fermentans	Bacteria	4	0.00423331	0.00266485	0.00390289
D003863	species	1244	Leuconostoc gelidum	Bacteria	4	0.00270037	0.00138318	0.0032819
D003863	species	1245	Leuconostoc mesenteroides	Bacteria	4	0.00895263	0.0013324	0.0157064
D003863	species	1264	Ruminococcus albus	Bacteria	4	0.0408432	0.0397903	0.0269486
D003863	species	1265	Ruminococcus flavefaciens	Bacteria	4	0.0596746	0.0388905	0.0616767
D003863	species	1267	Clostridium ventriculi	Bacteria	4	0.0532702	0.0430314	0.0362826
D003863	species	1282	Staphylococcus epidermidis	Bacteria	4	0.00630647	0.00234444	0.00917256
D003863	species	1304	Streptococcus salivarius	Bacteria	4	0.00612563	0.00421873	0.00624983
D003863	species	1406	Paenibacillus polymyxa	Bacteria	4	0.00807573	0.00425892	0.00975839
D003863	species	1413	Bacillus cellulosilyticus	Bacteria	4	0.00129916	0.00126593	0.000223844
D003863	species	1493	Clostridium cellulovorans	Bacteria	4	0.00224857	0.0020512	0.0015358
D003863	species	1502	Clostridium perfringens	Bacteria	4	0.00209234	0.0020512	0.00094924
D003863	species	1506	Clostridium sp.	Bacteria	4	0.00493536	0.00453381	0.00344291
D003863	species	1507	Clostridium sp. ATCC 29733	Bacteria	4	0.0033035	0.00346579	0.00188094
D003863	species	1510	[Clostridium] stercorarium	Bacteria	4	0.00717352	0.00196012	0.0110484
D003863	species	1512	[Clostridium] symbiosum	Bacteria	4	0.0830967	0.0874149	0.0611224
D003863	species	1515	Ruminiclostridium thermocellum	Bacteria	4	0.104091	0.0954072	0.0393306
D003863	species	1525	Moorella thermoacetica	Bacteria	4	0.0025436	0.00284432	0.000902977
D003863	species	1532	Blautia coccoides	Bacteria	4	0.023303	0.0222551	0.0212731
D003863	species	1535	[Clostridium] leptum	Bacteria	4	0.195023	0.187755	0.114135
D003863	species	1559	Clostridium tertium	Bacteria	4	0.0172795	0.0194465	0.00571572
D003863	species	2741	Peptococcus niger	Bacteria	4	0.00334591	0.00190678	0.00350138
D003863	species	28037	Streptococcus mitis	Bacteria	4	0.00644601	0.00507045	0.0068997
D003863	species	28111	Bacteroides eggerthii	Bacteria	4	0.655135	0.328929	0.85172
D003863	species	28112	Tannerella forsythia	Bacteria	4	0.0120853	0.0114018	0.0100408
D003863	species	28116	Bacteroides ovatus	Bacteria	4	1.67629	1.15621	1.91122
D003863	species	28117	Alistipes putredinis	Bacteria	4	2.27858	1.75802	2.68075
D003863	species	28118	Odoribacter splanchnicus	Bacteria	4	0.418571	0.419502	0.404882
D003863	species	28119	Bacteroides zoogleoformans	Bacteria	4	0.00849895	0.0087204	0.00641358
D003863	species	28125	Prevotella bivia	Bacteria	4	0.943984	0.527903	1.25468
D003863	species	28126	Prevotella buccae	Bacteria	4	0.00687972	0.00718807	0.00497245
D003863	species	28127	Prevotella buccalis	Bacteria	4	0.168144	0.0408214	0.28169
D003863	species	28129	Prevotella denticola	Bacteria	4	0.0512364	0.0640962	0.0314309
D003863	species	28130	Prevotella disiens	Bacteria	4	0.0059662	0.00532956	0.00300274
D003863	species	28131	Prevotella intermedia	Bacteria	4	0.00453012	0.00186377	0.00617865
D003863	species	28132	Prevotella melaninogenica	Bacteria	4	0.00642346	0.00668135	0.00511502
D003863	species	28134	Prevotella oralis	Bacteria	4	0.0330886	0.00925178	0.0535718
D003863	species	28135	Prevotella oris	Bacteria	4	0.483326	0.210389	0.670908
D003863	species	28136	Prevotella oulorum	Bacteria	4	0.393167	0.0639838	0.702177
D003863	species	28137	Prevotella veroralis	Bacteria	4	0.094366	0.100836	0.0701564
D003863	species	28446	[Clostridium] propionicum	Bacteria	4	0.14875	0.119774	0.145552
D003863	species	29348	[Clostridium] spiroforme	Bacteria	4	0.013302	0.0130622	0.0056606
D003863	species	29354	[Clostridium] celerecrescens	Bacteria	4	0.0156004	0.014753	0.00451937
D003863	species	29360	Cellulosilyticum lentocellum	Bacteria	4	0.00634609	0.00604075	0.00304622
D003863	species	29370	[Clostridium] sphenoides	Bacteria	4	0.0609101	0.0535653	0.0376421
D003863	species	29375	[Clostridium] xylanolyticum	Bacteria	4	0.0351953	0.0389236	0.0133884
D003863	species	29466	Veillonella parvula	Bacteria	4	0.0101335	0.00585831	0.0108669
D003863	species	33035	Blautia producta	Bacteria	4	0.00655883	0.00746033	0.00287201
D003863	species	33038	[Ruminococcus] gnavus	Bacteria	4	0.0205797	0.0175594	0.0141863
D003863	species	33039	[Ruminococcus] torques	Bacteria	4	0.0567636	0.0247867	0.080601
D003863	species	33043	Coprococcus eutactus	Bacteria	4	0.0579271	0.0119784	0.0939425
D003863	species	35785	Clostridium maximum	Bacteria	4	0.098729	0.0444841	0.13526
D003863	species	35833	Bilophila wadsworthia	Bacteria	4	0.218474	0.0890216	0.312357
D003863	species	36835	[Clostridium] colinum	Bacteria	4	0.0112094	0.00672867	0.00920143
D003863	species	36847	[Clostridium] neopropionicum	Bacteria	4	0.1385	0.141088	0.114986
D003863	species	36874	Porphyromonas cangingivalis	Bacteria	4	0.00914034	0.00372761	0.0122909
D003863	species	36875	Porphyromonas canoris	Bacteria	4	0.00787706	0.00298527	0.0114975
D003863	species	38304	Corynebacterium tuberculostearicum	Bacteria	4	0.0115285	0.0107213	0.0123227
D003863	species	39029	Megasphaera cerevisiae	Bacteria	4	0.0731713	0.0564221	0.0820633
D003863	species	39484	Eubacterium desmolans	Bacteria	4	0.0491608	0.0387258	0.0428413
D003863	species	39485	[Eubacterium] eligens	Bacteria	4	0.145743	0.107553	0.154699
D003863	species	39486	Dorea formicigenerans	Bacteria	4	0.0145332	0.0126564	0.00937505
D003863	species	39488	[Eubacterium] hallii	Bacteria	4	0.0544593	0.0417904	0.053831
D003863	species	39490	Eubacterium ramulus	Bacteria	4	0.0142042	0.00918504	0.0162378
D003863	species	39491	[Eubacterium] rectale	Bacteria	4	0.118553	0.0346632	0.188502
D003863	species	39492	[Eubacterium] siraeum	Bacteria	4	0.0576382	0.0555735	0.0237976
D003863	species	39493	Clostridium tarantellae	Bacteria	4	0.00687222	0.00646167	0.00198158
D003863	species	39496	Eubacterium ventriosum	Bacteria	4	0.0438862	0.0360295	0.025659
D003863	species	39497	Eubacterium xylanophilum	Bacteria	4	0.0353628	0.0255998	0.0429881
D003863	species	39777	Veillonella atypica	Bacteria	4	0.00397859	0.00117485	0.00568312
D003863	species	39778	Veillonella dispar	Bacteria	4	0.00368123	0.00374431	0.0013864
D003863	species	39950	Dialister pneumosintes	Bacteria	4	0.145504	0.142125	0.117526
D003863	species	40518	Ruminococcus bromii	Bacteria	4	2.9503	0.962093	4.57603
D003863	species	40519	Ruminococcus callidus	Bacteria	4	0.126944	0.0939523	0.142296
D003863	species	40520	Blautia obeum	Bacteria	4	0.0991419	0.0993279	0.0131156
D003863	species	41976	Porphyromonas catoniae	Bacteria	4	0.0357169	0.0381635	0.0269963
D003863	species	42422	Halobacteroides halobius	Bacteria	4	0.00664805	0.00713053	0.00460159
D003863	species	44749	Sporobacter termitidis	Bacteria	4	0.0849812	0.0786607	0.0489947
D003863	species	45254	Dysgonomonas capnocytophagoides	Bacteria	4	0.00857651	0.00399454	0.0101427
D003863	species	46124	Granulicatella adiacens	Bacteria	4	0.00729096	0.00181306	0.0118397
D003863	species	46469	Orenia marismortui	Bacteria	4	0.0257899	0.0127925	0.0332712
D003863	species	46503	Parabacteroides merdae	Bacteria	4	3.16455	3.78799	2.31305
D003863	species	46506	Bacteroides stercoris	Bacteria	4	1.5818	0.836441	2.13336
D003863	species	47246	[Clostridium] viride	Bacteria	4	0.00636534	0.00624468	0.00471855
D003863	species	47678	Bacteroides caccae	Bacteria	4	1.03338	0.819522	1.02798
D003863	species	52226	Mitsuokella multacida	Bacteria	4	0.477447	0.170222	0.730674
D003863	species	52787	Anaerofilum pentosovorans	Bacteria	4	0.0457642	0.0316633	0.0490927
D003863	species	58138	Desulfotomaculum acetoxidans	Bacteria	4	0.00721537	0.00555383	0.00370512
D003863	species	61171	Holdemania filiformis	Bacteria	4	0.01361	0.00740743	0.018053
D003863	species	69825	[Clostridium] indolis	Bacteria	4	0.24813	0.225985	0.12372
D003863	species	74426	Collinsella aerofaciens	Bacteria	4	0.129022	0.129927	0.029576
D003863	species	76123	Prevotella enoeca	Bacteria	4	0.0641588	0.0585762	0.0698557
D003863	species	77095	Prevotella bryantii	Bacteria	4	0.0509693	0.0184727	0.0743179
D003863	species	77768	Prevotella albensis	Bacteria	4	0.0570716	0.065959	0.0283252
D003863	species	79209	Desulfosporosinus meridiei	Bacteria	4	0.0028619	0.00144185	0.00310074
D003863	species	83661	Desulfonispora thiosulfatigenes	Bacteria	4	0.00309249	0.00267629	0.00254624
D003863	species	84026	[Clostridium] methylpentosum	Bacteria	4	0.245188	0.147761	0.306708
D003863	species	84030	[Clostridium] saccharolyticum	Bacteria	4	0.0703533	0.0738842	0.0299982
D003863	species	84031	Clostridium sartagoforme	Bacteria	4	0.00274803	0.00283654	0.00150199
D003863	species	84032	[Clostridium] thermosuccinogenes	Bacteria	4	0.00932599	0.00578236	0.0107974
D003863	species	88431	Dorea longicatena	Bacteria	4	0.120693	0.0826882	0.13301
D003863	species	89152	[Clostridium] hiranonis	Bacteria	4	0.00314774	0.00159939	0.00378837
D003863	species	91844	Candidatus Portiera aleyrodidarum	Bacteria	4	0.00579029	0.00372761	0.00450154
D003863	species	94869	Clostridium gasigenes	Bacteria	4	0.00548856	0.00447792	0.00456494
D003863	species	97253	Eubacterium plexicaudatum	Bacteria	4	0.00272132	0.00267629	0.00149719
D003863	species	100884	Coprobacillus cateniformis	Bacteria	4	0.0026009	0.00169311	0.00259086
D003863	species	103892	Veillonella ratti	Bacteria	4	0.00693289	0.00208269	0.0103989
D003863	species	114528	Mogibacterium neglectum	Bacteria	4	0.00322866	0.0037978	0.0014567
D003863	species	115979	Bacillus nealsonii	Bacteria	4	0.0498916	0.0529485	0.0377422
D003863	species	118748	Bulleidia extructa	Bacteria	4	0.00848157	0.00115647	0.0149961
D003863	species	133453	Caldilinea aerophila	Bacteria	4	0.0162105	0.0105736	0.0134676
D003863	species	133926	Olsenella uli	Bacteria	4	0.074553	0.012515	0.132115
D003863	species	137732	Granulicatella elegans	Bacteria	4	0.0103491	0.0103763	0.00871761
D003863	species	138595	Olsenella profusa	Bacteria	4	0.00455683	0.0017036	0.00614716
D003863	species	143393	[Eubacterium] sulci	Bacteria	4	0.00914641	0.00633577	0.00916138
D003863	species	147207	Collinsella intestinalis	Bacteria	4	0.00497959	0.00399717	0.00354984
D003863	species	151276	Bacteroides coprosuis	Bacteria	4	0.0184176	0.0162225	0.0193918
D003863	species	151895	Pseudopedobacter saltans	Bacteria	4	0.0086935	0.00149264	0.0150517
D003863	species	152297	Pseudoalteromonas issachenkonii	Bacteria	4	0.00087195	0.0008518	0.000340142
D003863	species	156974	Dysgonomonas gadei	Bacteria	4	0.00375747	0.00356839	0.00190426
D003863	species	165179	Prevotella copri	Bacteria	4	22.5544	23.4835	23.1687
D003863	species	166486	Roseburia intestinalis	Bacteria	4	0.0346048	0.0246778	0.0207295
D003863	species	167964	Anaerolinea thermophila	Bacteria	4	0.0313988	0.022322	0.0226286
D003863	species	169435	Anaerotruncus colihominis	Bacteria	4	0.145167	0.131087	0.0840156
D003863	species	180164	Blautia schinkii	Bacteria	4	0.0685123	0.0421103	0.0709233
D003863	species	185293	Prevotella oryzae	Bacteria	4	0.130448	0.129453	0.0289345
D003863	species	185294	Prevotella paludivivens	Bacteria	4	0.704452	0.772951	0.573586
D003863	species	185300	Paludibacter propionicigenes	Bacteria	4	0.0762828	0.0761405	0.0596516
D003863	species	187327	Acidaminococcus intestini	Bacteria	4	1.86727	0.970639	2.42775
D003863	species	191579	Fluviicola taffensis	Bacteria	4	0.0196025	0.0196136	0.00397444
D003863	species	204516	Bacteroides massiliensis	Bacteria	4	1.8066	0.292357	3.22941
D003863	species	208479	[Clostridium] bolteae	Bacteria	4	0.105569	0.0615723	0.104193
D003863	species	214853	Anaerofustis stercorihominis	Bacteria	4	0.00145937	0.00142611	0.000381189
D003863	species	214856	Alistipes finegoldii	Bacteria	4	0.83082	0.678855	0.947604
D003863	species	218538	Dialister invisus	Bacteria	4	3.0284	2.09291	3.46238
D003863	species	219748	Clostridium tunisiense	Bacteria	4	0.00127246	0.00115647	0.000629594
D003863	species	228603	Prevotella shahii	Bacteria	4	0.450468	0.20667	0.624783
D003863	species	228604	Prevotella salivae	Bacteria	4	0.0724181	0.0700053	0.0656778
D003863	species	239935	Akkermansia muciniphila	Bacteria	4	0.0305153	0.0131279	0.041053
D003863	species	246787	Bacteroides cellulosilyticus	Bacteria	4	0.407184	0.272484	0.478241
D003863	species	253245	Owenweeksia hongkongensis	Bacteria	4	0.00352945	0.00277695	0.00310012
D003863	species	261299	Intestinibacter bartlettii	Bacteria	4	0.00235147	0.00229628	0.00114072
D003863	species	288965	[Clostridium] clariflavum	Bacteria	4	0.0153329	0.0101275	0.0115204
D003863	species	290053	Bacteroides helcogenes	Bacteria	4	0.0439919	0.0252332	0.0416605
D003863	species	291644	Bacteroides salyersiae	Bacteria	4	0.0753951	0.00847018	0.137811
D003863	species	291645	Bacteroides nordii	Bacteria	4	0.0253486	0.0213788	0.0241401
D003863	species	301301	Roseburia hominis	Bacteria	4	0.154189	0.0869495	0.18577
D003863	species	309120	Dialister micraerophilus	Bacteria	4	0.0581574	0.0364206	0.0692575
D003863	species	310297	Bacteroides plebeius	Bacteria	4	0.0377656	0.0229448	0.0432988
D003863	species	310298	Bacteroides coprocola	Bacteria	4	0.448161	0.15128	0.628291
D003863	species	310300	Bacteroides pyogenes	Bacteria	4	0.0140972	0.00979969	0.0154192
D003863	species	310514	Prevotella multisaccharivorax	Bacteria	4	0.0156837	0.0157243	0.0121799
D003863	species	314275	Alteromonas mediterranea	Bacteria	4	0.00861842	0.00742278	0.00755367
D003863	species	316068	Leadbetterella byssophila	Bacteria	4	0.00182534	0.00178157	0.00123909
D003863	species	319644	Saccharofermentans acetigenes	Bacteria	4	0.00880217	0.0103921	0.00494025
D003863	species	328812	Parabacteroides goldsteinii	Bacteria	4	0.0870903	0.081953	0.0757187
D003863	species	328813	Alistipes onderdonkii	Bacteria	4	0.514898	0.109549	0.885614
D003863	species	328814	Alistipes shahii	Bacteria	4	0.626762	0.481741	0.65056
D003863	species	329854	Bacteroides intestinalis	Bacteria	4	0.442716	0.321707	0.520682
D003863	species	330214	Nitrospira defluvii	Bacteria	4	0.00348699	0.00144185	0.00434865
D003863	species	332163	Candidatus Solibacter usitatus	Bacteria	4	0.012086	0.0122638	0.0085894
D003863	species	338188	Bacteroides finegoldii	Bacteria	4	0.147316	0.0214725	0.265219
D003863	species	339862	Desulfosporosinus youngiae	Bacteria	4	0.00841659	0.0080881	0.00505054
D003863	species	351091	Oscillibacter valericigenes	Bacteria	4	2.03388	1.97107	1.09348
D003863	species	357276	Bacteroides dorei	Bacteria	4	0.810883	0.111302	1.47018
D003863	species	371601	Bacteroides xylanisolvens	Bacteria	4	0.793383	0.557333	0.962437
D003863	species	376804	Bacteroides barnesiae	Bacteria	4	0.0556361	0.0630143	0.0310101
D003863	species	376805	Bacteroides salanitronis	Bacteria	4	0.0024583	0.00240666	0.00195205
D003863	species	376806	Bacteroides gallinarum	Bacteria	4	0.0204508	0.0171906	0.017979
D003863	species	386414	Prevotella timonensis	Bacteria	4	0.0230102	0.0266268	0.0155778
D003863	species	387090	Bacteroides coprophilus	Bacteria	4	0.0393958	0.018467	0.0491408
D003863	species	387093	Sulfurovum sp. NBC37-1	Bacteria	4	0.00292839	0.00255539	0.00154199
D003863	species	387661	Parabacteroides johnsonii	Bacteria	4	0.498198	0.275066	0.632293
D003863	species	397865	Barnesiella viscericola	Bacteria	4	2.5459	2.2281	2.70169
D003863	species	410072	Coprococcus comes	Bacteria	4	0.398953	0.206394	0.413163
D003863	species	416016	Flavobacterium cucumis	Bacteria	4	0.0072541	0.00468888	0.00694672
D003863	species	454154	Paraprevotella clara	Bacteria	4	1.06337	0.907813	1.06952
D003863	species	454155	Paraprevotella xylaniphila	Bacteria	4	0.0156466	0.0119366	0.0127675
D003863	species	467997	Weissella ghanensis	Bacteria	4	0.00359721	0.00356313	0.00182373
D003863	species	470565	Prevotella histicola	Bacteria	4	0.0134192	0.0163123	0.00785185
D003863	species	477666	Bacteroides graminisolvens	Bacteria	4	0.102133	0.0983547	0.0530452
D003863	species	511435	Candidatus Azobacteroides pseudotrichonymphae	Bacteria	4	0.00113764	0.000945516	0.000730236
D003863	species	536633	Blautia glucerasea	Bacteria	4	0.0382298	0.0361945	0.00760942
D003863	species	551990	Flavobacterium glycines	Bacteria	4	0.00377939	0.00202402	0.00417331
D003863	species	574930	Parabacteroides gordonii	Bacteria	4	0.127563	0.14931	0.090008
D003863	species	589436	Prevotella fusca	Bacteria	4	0.323104	0.307718	0.262668
D003863	species	589537	Prevotella dentasini	Bacteria	4	0.0144871	0.0095806	0.0160469
D003863	species	591197	Ignavibacterium album	Bacteria	4	0.00275853	0.00285221	0.000536801
D003863	species	626930	Bacteroides fluxus	Bacteria	4	0.157332	0.106551	0.179657
D003863	species	626931	Bacteroides oleiciplenus	Bacteria	4	0.065503	0.0400069	0.0766262
D003863	species	626932	Alistipes indistinctus	Bacteria	4	1.08457	0.480317	1.54403
D003863	species	626933	Odoribacter laneus	Bacteria	4	0.0349776	0.0100398	0.0563908
D003863	species	633701	Prevotella saccharolytica	Bacteria	4	1.35364	1.32048	1.37736
D003863	species	652716	Prevotella sp. oral taxon 299	Bacteria	4	0.0106825	0.00790787	0.0105319
D003863	species	671267	Bacteroides sartorii	Bacteria	4	0.0797151	0.0415693	0.106118
D003863	species	673862	Candidatus Babela massiliensis	Bacteria	4	0.0135692	0.00958848	0.0120972
D003863	species	691816	Bacteroides rodentium	Bacteria	4	0.0432621	0.0402255	0.0148885
D003863	species	732242	Bacteroides paurosaccharolyticus	Bacteria	4	0.062232	0.0117857	0.108513
D003863	species	863643	Thermincola potens	Bacteria	4	0.00453091	0.00372491	0.00321267
D003863	species	871324	Bacteroides stercorirosoris	Bacteria	4	0.060941	0.0316305	0.0811823
D003863	species	871325	Bacteroides faecichinchillae	Bacteria	4	0.0584484	0.0462798	0.0522676
D003863	species	871327	Parabacteroides chinchillae	Bacteria	4	0.0184582	0.0222722	0.0124503
D003863	species	884684	Mageeibacillus indolicus	Bacteria	4	0.00618715	0.00624801	0.00241614
D003863	species	1133319	Bacteroides reticulotermitis	Bacteria	4	0.0247452	0.0214522	0.0255128
D003863	species	1161942	Ruminococcus champanellensis	Bacteria	4	0.256104	0.188346	0.288794
D003863	species	1297750	Bacteroides luti	Bacteria	4	0.00937101	0.00731371	0.00975425
D003863	species	1346286	Dysgonomonas macrotermitis	Bacteria	4	0.00536882	0.00234444	0.00730793
D003863	species	1463889	Streptomyces sp. NRRL S-1824	Bacteria	4	0.00219782	0.00231294	0.000441723
D003863	species	1465754	Alistipes timonensis	Bacteria	4	0.423371	0.320418	0.497285
D003863	species	1484053	Mariniphaga anaerophila	Bacteria	4	0.0017706	0.00202402	0.000858444
D003863	species	1755610	Alistipes sp. MC_19	Bacteria	4	0.00337711	0.00309737	0.00270852
D003863	species	1755626	Faecalibacterium sp. MC_41	Bacteria	4	2.38842	2.30617	1.12868
D003863	species	19	Pelobacter carbinolicus	Bacteria	3	0.00223478	0.00106276	0.00240467
D003863	species	294	Pseudomonas fluorescens	Bacteria	3	0.00152036	0.00125019	0.00104123
D003863	species	833	Fibrobacter succinogenes	Bacteria	3	0.00198838	0.00213603	0.00128012
D003863	species	850	Fusobacterium mortiferum	Bacteria	3	0.00493975	0.00531378	0.00221321
D003863	species	856	Fusobacterium varium	Bacteria	3	0.00216814	0.00212551	0.00154905
D003863	species	859	Fusobacterium necrophorum	Bacteria	3	0.00220024	0.00128168	0.00177924
D003863	species	876	Desulfovibrio desulfuricans	Bacteria	3	0.0274704	0.0134577	0.030724
D003863	species	959	Bdellovibrio bacteriovorus	Bacteria	3	0.00714872	0.00425102	0.00834308
D003863	species	989	Marinilabilia salmonicolor	Bacteria	3	0.00155246	0.00128168	0.000496526
D003863	species	1303	Streptococcus oralis	Bacteria	3	0.00143869	0.00128168	0.000992544
D003863	species	1307	Streptococcus suis	Bacteria	3	0.00307	0.00106802	0.00384341
D003863	species	1308	Streptococcus thermophilus	Bacteria	3	0.0016418	0.000640841	0.00182702
D003863	species	1338	Streptococcus intermedius	Bacteria	3	0.00178244	0.00106276	0.00172482
D003863	species	1352	Enterococcus faecium	Bacteria	3	0.00122508	0.000640841	0.00110574
D003863	species	1379	Gemella haemolysans	Bacteria	3	0.00119996	0.00125019	0.000115346
D003863	species	1472	Paenibacillus pabuli	Bacteria	3	0.00130499	0.00125019	0.00027378
D003863	species	1491	Clostridium botulinum	Bacteria	3	0.00206903	0.00192252	0.00161327
D003863	species	1497	Clostridium formicaceticum	Bacteria	3	0.00326719	0.00373806	0.00201078
D003863	species	1499	[Clostridium] josui	Bacteria	3	0.00152735	0.00192252	0.000866223
D003863	species	1503	[Clostridium] purinilyticum	Bacteria	3	0.00112699	0.00106802	0.000106727
D003863	species	1504	Clostridium septicum	Bacteria	3	0.00116435	0.00125019	0.00048631
D003863	species	1522	[Clostridium] innocuum	Bacteria	3	0.0021723	0.00212551	0.00155539
D003863	species	1599	Lactobacillus sakei	Bacteria	3	0.00331922	0.00192252	0.00368758
D003863	species	1630	Kandleria vitulina	Bacteria	3	0.546446	0.408516	0.626267
D003863	species	1735	Holdemanella biformis	Bacteria	3	0.0793951	0.0722674	0.0301958
D003863	species	28124	Porphyromonas endodontalis	Bacteria	3	0.00223478	0.00106276	0.00240467
D003863	species	28128	Prevotella corporis	Bacteria	3	0.00255518	0.00160203	0.00213502
D003863	species	28139	Rikenella microfusus	Bacteria	3	0.00756931	0.00576757	0.00550757
D003863	species	28197	Arcobacter butzleri	Bacteria	3	0.00287839	0.00318827	0.00209983
D003863	species	29347	[Clostridium] scindens	Bacteria	3	0.00074587	0.000640841	0.000279585
D003863	species	29355	[Clostridium] cellobioparum	Bacteria	3	0.00127988	0.00106276	0.000770878
D003863	species	29356	Clostridium chartatabidum	Bacteria	3	0.00522763	0.00480607	0.00333296
D003863	species	29363	Clostridium paraputrificum	Bacteria	3	0.00110188	0.00106276	0.000481787
D003863	species	29369	Clostridium sardiniense	Bacteria	3	0.00161669	0.00128168	0.000772715
D003863	species	29371	[Clostridium] termitidis	Bacteria	3	0.00332791	0.00267004	0.00265592
D003863	species	33954	Clostridium magnum	Bacteria	3	0.00169836	0.00125019	0.00133909
D003863	species	35517	[Eubacterium] brachy	Bacteria	3	0.00498545	0.00425102	0.00224063
D003863	species	35825	Pseudobacteroides cellulosolvens	Bacteria	3	0.00324383	0.00375056	0.00239025
D003863	species	35839	Holophaga foetida	Bacteria	3	0.00112699	0.00106802	0.000106727
D003863	species	36849	Oxobacter pfennigii	Bacteria	3	0.0051768	0.00448589	0.00308054
D003863	species	39482	[Eubacterium] contortum	Bacteria	3	0.00267246	0.00320405	0.00142057
D003863	species	41211	Desulfotomaculum sp.	Bacteria	3	0.00251713	0.000640841	0.00334277
D003863	species	43305	Butyrivibrio proteoclasticus	Bacteria	3	0.00116435	0.00125019	0.00048631
D003863	species	43948	Tolumonas auensis	Bacteria	3	0.00112699	0.00106802	0.000106727
D003863	species	44252	Paenibacillus macerans	Bacteria	3	0.00181805	0.00106276	0.00168684
D003863	species	44742	Desulfovibrio fairfieldensis	Bacteria	3	0.0115708	0.0125019	0.0100748
D003863	species	45629	Desulfovibrio halophilus	Bacteria	3	0.00074587	0.000640841	0.000279585
D003863	species	46206	Pseudobutyrivibrio ruminis	Bacteria	3	0.00362963	0.00213603	0.00355718
D003863	species	46228	Ruminococcus lactaris	Bacteria	3	0.0179476	0.00375056	0.0255315
D003863	species	46609	Clostridium pascui	Bacteria	3	0.00130499	0.00125019	0.00027378
D003863	species	47679	Sporomusa sphaeroides	Bacteria	3	0.00374464	0.00267004	0.003351
D003863	species	49118	Candidatus Arthromitus sp. SFB-mouse	Bacteria	3	0.00237718	0.00106802	0.00227208
D003863	species	52227	Prevotella dentalis	Bacteria	3	0.0049135	0.00373806	0.00316879
D003863	species	53422	Thermobrachium celere	Bacteria	3	0.00412266	0.00425102	0.00341945
D003863	species	53443	Blautia hydrogenotrophica	Bacteria	3	0.0024711	0.00250038	0.00181579
D003863	species	59610	Desulfotomaculum reducens	Bacteria	3	0.000984597	0.00106276	0.000312104
D003863	species	66219	Lachnoclostridium phytofermentans	Bacteria	3	0.00152036	0.00125019	0.00104123
D003863	species	69823	Selenomonas sputigena	Bacteria	3	0.00403817	0.00373806	0.00207902
D003863	species	78120	Succinispira mobilis	Bacteria	3	0.00231645	0.00213603	0.00135295
D003863	species	84109	Slackia exigua	Bacteria	3	0.0152256	0.00425102	0.0203931
D003863	species	84112	Eggerthella lenta	Bacteria	3	0.0011731	0.00106276	0.000700801
D003863	species	86957	Selenomonas lacticifex	Bacteria	3	0.00338096	0.00320405	0.00032018
D003863	species	94009	Thermicanus aegyptius	Bacteria	3	0.00074587	0.000640841	0.000279585
D003863	species	97477	Anaerobaculum mobile	Bacteria	3	0.00181805	0.00106276	0.00168684
D003863	species	100134	Anaerocolumna xylanovorans	Bacteria	3	0.00074587	0.000640841	0.000279585
D003863	species	102134	Desulfotomaculum gibsoniae	Bacteria	3	0.00116435	0.00125019	0.00048631
D003863	species	102170	Desulfotomaculum sapomandens	Bacteria	3	0.00122508	0.000640841	0.00110574
D003863	species	105841	Anaerostipes caccae	Bacteria	3	0.00174096	0.00212551	0.00106793
D003863	species	118967	Anaerorhabdus furcosa	Bacteria	3	0.00130499	0.00125019	0.00027378
D003863	species	135083	Selenomonas noxia	Bacteria	3	0.00183724	0.00212551	0.00050843
D003863	species	142842	Selenihalanaerobacter shriftii	Bacteria	3	0.00148124	0.00125019	0.00056534
D003863	species	146817	Dendrosporobacter quercicolus	Bacteria	3	0.00201525	0.00212551	0.000716318
D003863	species	156456	Anaeroglobus geminatus	Bacteria	3	0.00774092	0.00318827	0.0095841
D003863	species	189722	Prevotella marshii	Bacteria	3	0.00332024	0.00318827	0.000893187
D003863	species	189723	Prevotella micans	Bacteria	3	0.002722	0.00160203	0.00225143
D003863	species	208226	Alkaliphilus metalliredigens	Bacteria	3	0.000808346	0.000640841	0.000386358
D003863	species	229545	Aster yellows witches'-broom phytoplasma	Bacteria	3	0.00205853	0.000640841	0.00254859
D003863	species	237258	Cloacibacterium normanense	Bacteria	3	0.00122508	0.000640841	0.00110574
D003863	species	252966	Mahella australiensis	Bacteria	3	0.000984597	0.00106276	0.000312104
D003863	species	253239	Ethanoligenens harbinense	Bacteria	3	0.00451501	0.00500075	0.0011478
D003863	species	281920	Porphyromonas uenonis	Bacteria	3	0.00181805	0.00106276	0.00168684
D003863	species	282402	Prevotella multiformis	Bacteria	3	0.00397569	0.00373806	0.000929313
D003863	species	294710	Proteiniphilum acetatigenes	Bacteria	3	0.0132734	0.00769009	0.0147543
D003863	species	341225	[Clostridium] saccharogumia	Bacteria	3	0.0115858	0.0128162	0.00785488
D003863	species	349221	Micavibrio aeruginosavorus	Bacteria	3	0.00154372	0.00106802	0.000828496
D003863	species	358742	[Clostridium] aldenense	Bacteria	3	0.00439067	0.00425102	0.00179453
D003863	species	363277	Ktedonobacter racemifer	Bacteria	3	0.00446083	0.00106802	0.00588107
D003863	species	392838	Bacteroides propionicifaciens	Bacteria	3	0.00700145	0.00512673	0.00603575
D003863	species	393921	Porphyromonas crevioricanis	Bacteria	3	0.00310561	0.00128168	0.00382495
D003863	species	395922	Coraliomargarita akajimensis	Bacteria	3	0.0108769	0.00320405	0.0144138
D003863	species	407975	Prevotella pleuritidis	Bacteria	3	0.00520878	0.00587409	0.00367142
D003863	species	419005	Prevotella amnii	Bacteria	3	0.0158878	0.0116903	0.0134851
D003863	species	425941	Prevotella nanceiensis	Bacteria	3	0.000948986	0.00106276	0.000371399
D003863	species	437898	Sutterella parvirubra	Bacteria	3	0.185677	0.0525079	0.233123
D003863	species	439703	Prevotella maculosa	Bacteria	3	0.00502902	0.00427207	0.00420867
D003863	species	461876	Alkaliphilus oremlandii	Bacteria	3	0.00237718	0.00106802	0.00227208
D003863	species	487175	Parasutterella excrementihominis	Bacteria	3	0.00520351	0.00267004	0.0056624
D003863	species	589437	Prevotella scopos	Bacteria	3	0.138007	0.0275041	0.196833
D003863	species	626935	Collinsella tanakaei	Bacteria	3	0.00803339	0.00106276	0.0125342
D003863	species	626937	Christensenella minuta	Bacteria	3	0.0087259	0.0100015	0.00376779
D003863	species	645466	Anaerostipes butyraticus	Bacteria	3	0.00365987	0.00425102	0.00152997
D003863	species	650643	Alistipes sp. RMA 9912	Bacteria	3	0.307441	0.0162524	0.504622
D003863	species	688867	Ohtaekwangia koreensis	Bacteria	3	0.00143869	0.00128168	0.000992544
D003863	species	755731	Clostridium sp. BNL1100	Bacteria	3	0.00203342	0.00128168	0.00149092
D003863	species	882141	Bacillus sp. IHB B 2296	Bacteria	3	0.00199013	0.00212551	0.00128696
D003863	species	1113802	Marinobacter sp. NBRC 101709	Bacteria	3	0.00181981	0.00106802	0.00168567
D003863	species	1121298	Clostridium amylolyticum	Bacteria	3	0.00156471	0.00106802	0.000864857
D003863	species	1122943	Pedobacter oryzae	Bacteria	3	0.00178244	0.00106276	0.00172482
D003863	species	1211639	Laceyella sp. CCTCC AB 2012157	Bacteria	3	0.00192072	0.00213603	0.000773124
D003863	species	1566358	Paenibacillus sp. IHBB 10380	Bacteria	3	0.00158108	0.00160203	0.000929946
D003863	species	1755607	Bacteroides sp. MC_16	Bacteria	3	0.0051104	0.0032042	0.00427001
D003863	species	1755629	Victivallis sp. MC_44	Bacteria	3	0.00231645	0.00213603	0.00135295
D003863	species	9	Buchnera aphidicola	Bacteria	2	0.00115647	0.00115647	0.000132533
D003863	species	287	Pseudomonas aeruginosa	Bacteria	2	0.0008518	0.0008518	0.000298342
D003863	species	329	Ralstonia pickettii	Bacteria	2	0.000798384	0.000798384	0.000373884
D003863	species	438	Acetobacter pasteurianus	Bacteria	2	0.000798384	0.000798384	0.000373884
D003863	species	453	Legionella feeleii	Bacteria	2	0.00106539	0.00106539	3.71938e-06
D003863	species	582	Morganella morganii	Bacteria	2	0.00553213	0.00553213	0.00632064
D003863	species	638	Arsenophonus nasoniae	Bacteria	2	0.0008518	0.0008518	0.000298342
D003863	species	729	Haemophilus parainfluenzae	Bacteria	2	0.0316003	0.0316003	0.0348719
D003863	species	736	Haemophilus paraphrohaemolyticus	Bacteria	2	0.0020512	0.0020512	0.000635229
D003863	species	777	Coxiella burnetii	Bacteria	2	0.000587424	0.000587424	7.55423e-05
D003863	species	831	Butyrivibrio fibrisolvens	Bacteria	2	0.00115647	0.00115647	0.000132533
D003863	species	847	Oxalobacter formigenes	Bacteria	2	0.0103151	0.0103151	0.0109626
D003863	species	852	Fusobacterium perfoetens	Bacteria	2	0.000587424	0.000587424	7.55423e-05
D003863	species	867	Ruminobacter amylophilus	Bacteria	2	0.00532167	0.00532167	0.00299477
D003863	species	889	Desulfovibrio longus	Bacteria	2	0.0008518	0.0008518	0.000298342
D003863	species	901	Desulfovibrio piger	Bacteria	2	0.103533	0.103533	0.114593
D003863	species	948	Anaplasma phagocytophilum	Bacteria	2	0.0008518	0.0008518	0.000298342
D003863	species	986	Flavobacterium johnsoniae	Bacteria	2	0.000945516	0.000945516	0.000430875
D003863	species	990	Cytophaga xylanolytica	Bacteria	2	0.00212815	0.00212815	0.00149924
D003863	species	995	Solitalea canadensis	Bacteria	2	0.0008518	0.0008518	0.000298342
D003863	species	1048	Marichromatium gracile	Bacteria	2	0.000587424	0.000587424	7.55423e-05
D003863	species	1052	Halorhodospira halochloris	Bacteria	2	0.00178157	0.00178157	0.00101655
D003863	species	1258	Peptoniphilus asaccharolyticus	Bacteria	2	0.00115647	0.00115647	0.000132533
D003863	species	1280	Staphylococcus aureus	Bacteria	2	0.00317271	0.00317271	0.000950818
D003863	species	1311	Streptococcus agalactiae	Bacteria	2	0.00330139	0.00330139	0.00240326
D003863	species	1341	Streptococcus ratti	Bacteria	2	0.00214228	0.00214228	0.00227445
D003863	species	1349	Streptococcus uberis	Bacteria	2	0.00126593	0.00126593	2.22668e-05
D003863	species	1354	Enterococcus hirae	Bacteria	2	0.00115647	0.00115647	0.000132533
D003863	species	1355	Enterococcus columbae	Bacteria	2	0.00142611	0.00142611	0.000248788
D003863	species	1408	Bacillus pumilus	Bacteria	2	0.000945516	0.000945516	0.000430875
D003863	species	1501	Clostridium pasteurianum	Bacteria	2	0.0017842	0.0017842	0.00101283
D003863	species	1511	[Clostridium] sticklandii	Bacteria	2	0.0008518	0.0008518	0.000298342
D003863	species	1538	Clostridium ljungdahlii	Bacteria	2	0.00251612	0.00251612	0.00174576
D003863	species	1547	Erysipelatoclostridium ramosum	Bacteria	2	0.0162024	0.0162024	0.0193776
D003863	species	1548	Clostridium scatologenes	Bacteria	2	0.000945516	0.000945516	0.000430875
D003863	species	1550	Clostridium subterminale	Bacteria	2	0.000798384	0.000798384	0.000373884
D003863	species	1553	Clostridium tetanomorphum	Bacteria	2	0.000798384	0.000798384	0.000373884
D003863	species	1561	Clostridium baratii	Bacteria	2	0.0026167	0.0026167	7.54342e-05
D003863	species	1563	Desulfosporosinus orientis	Bacteria	2	0.00115647	0.00115647	0.000132533
D003863	species	1564	Desulfotomaculum ruminis	Bacteria	2	0.000798384	0.000798384	0.000373884
D003863	species	1565	Desulfotomaculum nigrificans	Bacteria	2	0.00221923	0.00221923	0.00137043
D003863	species	1580	Lactobacillus brevis	Bacteria	2	0.000587424	0.000587424	7.55423e-05
D003863	species	1620	Weissella minor	Bacteria	2	0.000945516	0.000945516	0.000430875
D003863	species	1629	Weissella viridescens	Bacteria	2	0.00532117	0.00532117	0.00661899
D003863	species	1680	Bifidobacterium adolescentis	Bacteria	2	0.0374119	0.0374119	0.0514055
D003863	species	1708	Cellulomonas fimi	Bacteria	2	0.00151719	0.00151719	0.00139043
D003863	species	1731	Eubacterium acidaminophilum	Bacteria	2	0.00117222	0.00117222	0.0001548
D003863	species	2088	Anaeroplasma bactoclasticum	Bacteria	2	0.00597776	0.00597776	0.0039224
D003863	species	2358	Desulfomonile tiedjei	Bacteria	2	0.000798384	0.000798384	0.000373884
D003863	species	2736	Verrucomicrobium spinosum	Bacteria	2	0.00168785	0.00168785	0.000618945
D003863	species	28122	Fibrobacter intestinalis	Bacteria	2	0.00490966	0.00490966	0.00543291
D003863	species	28199	Arcobacter nitrofigilis	Bacteria	2	0.000892099	0.000892099	0.000506417
D003863	species	28232	Geobacter metallireducens	Bacteria	2	0.000945516	0.000945516	0.000430875
D003863	species	29524	Porphyromonas circumdentaria	Bacteria	2	0.010159	0.010159	0.00375875
D003863	species	29529	Chitinophaga arvensicola	Bacteria	2	0.00218952	0.00218952	0.00234125
D003863	species	29542	Pelobacter acetylenicus	Bacteria	2	0.00303176	0.00303176	0.00278458
D003863	species	31909	Halothermothrix orenii	Bacteria	2	0.00178157	0.00178157	0.00101655
D003863	species	33033	Parvimonas micra	Bacteria	2	0.00428194	0.00428194	0.00455262
D003863	species	33934	Anoxybacillus flavithermus	Bacteria	2	0.00740743	0.00740743	0.00897272
D003863	species	33953	Clostridium aminobutyricum	Bacteria	2	0.00489716	0.00489716	0.00515759
D003863	species	33968	Leuconostoc pseudomesenteroides	Bacteria	2	0.000587424	0.000587424	7.55423e-05
D003863	species	35519	Mogibacterium timidum	Bacteria	2	0.00158636	0.00158636	0.000475409
D003863	species	35554	Geobacter sulfurreducens	Bacteria	2	0.0008518	0.0008518	0.000298342
D003863	species	36854	Desulfitobacterium dehalogenans	Bacteria	2	0.0021957	0.0021957	0.0021989
D003863	species	37692	Candidatus Phytoplasma mali	Bacteria	2	0.00303439	0.00303439	0.00278086
D003863	species	38986	Acholeplasma palmae	Bacteria	2	0.00741006	0.00741006	0.008969
D003863	species	42448	Anaerobranca horikoshii	Bacteria	2	0.000587424	0.000587424	7.55423e-05
D003863	species	42471	Desulfotomaculum thermocisternum	Bacteria	2	0.0008518	0.0008518	0.000298342
D003863	species	43131	Tissierella praeacuta	Bacteria	2	0.000945516	0.000945516	0.000430875
D003863	species	43675	Rothia mucilaginosa	Bacteria	2	0.0023182	0.0023182	0.000257634
D003863	species	43997	Catonella morbi	Bacteria	2	0.00338623	0.00338623	0.00125277
D003863	species	44251	Paenibacillus durus	Bacteria	2	0.00106539	0.00106539	3.71938e-06
D003863	species	44256	Caldanaerobius polysaccharolyticus	Bacteria	2	0.0008518	0.0008518	0.000298342
D003863	species	44676	Geothrix fermentans	Bacteria	2	0.00214228	0.00214228	0.00227445
D003863	species	45496	Methylophaga sulfidovorans	Bacteria	2	0.000945516	0.000945516	0.000430875
D003863	species	45497	[Clostridium] ultunense	Bacteria	2	0.000892099	0.000892099	0.000506417
D003863	species	52004	Natroniella acetigena	Bacteria	2	0.00553213	0.00553213	0.00632064
D003863	species	53363	Brevibacterium mcbrellneri	Bacteria	2	0.000798384	0.000798384	0.000373884
D003863	species	54006	Peptoniphilus ivorii	Bacteria	2	0.000892099	0.000892099	0.000506417
D003863	species	55205	Caldicellulosiruptor owensensis	Bacteria	2	0.00214228	0.00214228	0.00227445
D003863	species	55507	Schwartzia succinivorans	Bacteria	2	0.00106539	0.00106539	3.71938e-06
D003863	species	58134	[Desulfotomaculum] guttoideum	Bacteria	2	0.000587424	0.000587424	7.55423e-05
D003863	species	58172	Paenibacillus sp.	Bacteria	2	0.0011591	0.0011591	0.000128814
D003863	species	58180	Desulfovibrio alaskensis	Bacteria	2	0.00329773	0.00329773	0.00285113
D003863	species	59748	Candidatus Phytoplasma australiense	Bacteria	2	0.00189103	0.00189103	0.000861751
D003863	species	61435	Dehalococcoides mccartyi	Bacteria	2	0.0020512	0.0020512	0.000635229
D003863	species	63658	Thiomicrospira kuenenii	Bacteria	2	0.00346316	0.00346316	0.00038876
D003863	species	64002	Nevskia ramosa	Bacteria	2	0.00151719	0.00151719	0.00139043
D003863	species	72022	Methylarcula marina	Bacteria	2	0.00151719	0.00151719	0.00139043
D003863	species	76122	Alloprevotella tannerae	Bacteria	2	0.00275061	0.00275061	0.00212191
D003863	species	81467	Aminobacterium mobile	Bacteria	2	0.000892099	0.000892099	0.000506417
D003863	species	82374	Anaerovibrio lipolyticus	Bacteria	2	0.0017842	0.0017842	0.00101283
D003863	species	84110	Slackia heliotrinireducens	Bacteria	2	0.0011591	0.0011591	0.000128814
D003863	species	85338	Rothia sp. CCUG 25688	Bacteria	2	0.000892099	0.000892099	0.000506417
D003863	species	86664	Bacillus flexus	Bacteria	2	0.00189103	0.00189103	0.000861751
D003863	species	89153	[Clostridium] hylemonae	Bacteria	2	0.0086352	0.0086352	0.010444
D003863	species	97084	Halobacteriovorax marinus	Bacteria	2	0.00115647	0.00115647	0.000132533
D003863	species	101564	Pseudomonas alcaliphila	Bacteria	2	0.000892099	0.000892099	0.000506417
D003863	species	102684	Streptococcus infantarius	Bacteria	2	0.00214228	0.00214228	0.00227445
D003863	species	106588	Pseudoflavonifractor capillosus	Bacteria	2	0.00266215	0.00266215	0.000744046
D003863	species	111105	Porphyromonas gulae	Bacteria	2	0.00283654	0.00283654	0.00129262
D003863	species	134605	Fusobacterium equinum	Bacteria	2	0.00292389	0.00292389	0.00337981
D003863	species	140626	Lachnobacterium bovis	Bacteria	2	0.00244593	0.00244593	0.00255278
D003863	species	147047	Desulfovibrio mexicanus	Bacteria	2	0.0008518	0.0008518	0.000298342
D003863	species	151781	Lactobacillus intestinalis	Bacteria	2	0.00122826	0.00122826	0.000981826
D003863	species	155617	Enterococcus moraviensis	Bacteria	2	0.0008518	0.0008518	0.000298342
D003863	species	156892	Actinomyces marimammalium	Bacteria	2	0.000945516	0.000945516	0.000430875
D003863	species	157673	[Mannheimia] succiniciproducens	Bacteria	2	0.0013324	0.0013324	0.000381321
D003863	species	159291	Spirochaeta americana	Bacteria	2	0.00115647	0.00115647	0.000132533
D003863	species	162209	Paenibacillus naphthalenovorans	Bacteria	2	0.00115647	0.00115647	0.000132533
D003863	species	165096	Weissella koreensis	Bacteria	2	0.00594627	0.00594627	0.00750301
D003863	species	166485	Caminicella sporogenes	Bacteria	2	0.0011591	0.0011591	0.000128814
D003863	species	166501	Thermobaculum terrenum	Bacteria	2	0.00151719	0.00151719	0.00139043
D003863	species	174709	Allobaculum stercoricanis	Bacteria	2	0.00115647	0.00115647	0.000132533
D003863	species	179995	Anaerobiospirillum thomasii	Bacteria	2	3.78619	3.78619	2.03744
D003863	species	180332	Robinsoniella peoriensis	Bacteria	2	0.00373543	0.00373543	0.00377973
D003863	species	185008	Butyrivibrio hungatei	Bacteria	2	0.00159676	0.00159676	0.000747758
D003863	species	187145	Caldithrix abyssi	Bacteria	2	0.000798384	0.000798384	0.000373884
D003863	species	198252	Candidatus Pelagibacter ubique	Bacteria	2	0.0011591	0.0011591	0.000128814
D003863	species	202604	Moorella mulderi	Bacteria	2	0.000854431	0.000854431	0.000302061
D003863	species	225194	Geobacter bemidjiensis	Bacteria	2	0.00115647	0.00115647	0.000132533
D003863	species	235931	Alkalibacter saccharofermentans	Bacteria	2	0.000892099	0.000892099	0.000506417
D003863	species	249402	Cardinium endosymbiont of Encarsia pergandiella	Bacteria	2	0.00115647	0.00115647	0.000132533
D003863	species	255723	Slackia faecicanis	Bacteria	2	0.00622002	0.00622002	0.00172431
D003863	species	270498	Catabacter hongkongensis	Bacteria	2	0.00231294	0.00231294	0.000265073
D003863	species	282125	Sutterella sanguinus	Bacteria	2	0.0173161	0.0173161	0.00857643
D003863	species	283734	Staphylococcus pseudintermedius	Bacteria	2	0.000798384	0.000798384	0.000373884
D003863	species	286730	Alkaliflexus imshenetskii	Bacteria	2	0.00115647	0.00115647	0.000132533
D003863	species	290055	[Eubacterium] fissicatena	Bacteria	2	0.00151719	0.00151719	0.00139043
D003863	species	293256	Desulfovibrio alkalitolerans	Bacteria	2	0.00168785	0.00168785	0.000618945
D003863	species	314319	Prolixibacter bellariivorans	Bacteria	2	0.0008518	0.0008518	0.000298342
D003863	species	316277	Syntrophus aciditrophicus	Bacteria	2	0.0011591	0.0011591	0.000128814
D003863	species	322505	Sharpea azabuensis	Bacteria	2	0.000892099	0.000892099	0.000506417
D003863	species	332410	Exiguobacterium sibiricum	Bacteria	2	0.00122826	0.00122826	0.000981826
D003863	species	334715	Salinivibrio proteolyticus	Bacteria	2	0.000587424	0.000587424	7.55423e-05
D003863	species	341220	Lactonifactor longoviformis	Bacteria	2	0.000854431	0.000854431	0.000302061
D003863	species	349096	Pectinatus haikarae	Bacteria	2	0.442905	0.442905	0.625607
D003863	species	351604	Geobacter uraniireducens	Bacteria	2	0.00240666	0.00240666	0.00190056
D003863	species	358743	[Clostridium] citroniae	Bacteria	2	0.00138318	0.00138318	0.00104982
D003863	species	365349	Pelosinus fermentans	Bacteria	2	0.000892099	0.000892099	0.000506417
D003863	species	367742	Ureibacillus composti	Bacteria	2	0.0146142	0.0146142	0.0199124
D003863	species	367806	Blattabacterium sp. (Blatta orientalis)	Bacteria	2	0.0017842	0.0017842	0.00101283
D003863	species	392333	Geoalkalibacter ferrihydriticus	Bacteria	2	0.00151719	0.00151719	0.00139043
D003863	species	392409	Sphingomonas jaspsi	Bacteria	2	0.000854431	0.000854431	0.000302061
D003863	species	398037	Segetibacter koreensis	Bacteria	2	0.00115647	0.00115647	0.000132533
D003863	species	417948	Brevibacterium album	Bacteria	2	0.00214228	0.00214228	0.00227445
D003863	species	449659	Lactobacillus pobuzihii	Bacteria	2	0.000892099	0.000892099	0.000506417
D003863	species	450804	Oceaniserpentilla haliotis	Bacteria	2	0.00115647	0.00115647	0.000132533
D003863	species	454600	Gracilimonas tropica	Bacteria	2	0.000798384	0.000798384	0.000373884
D003863	species	456827	Candidatus Cloacimonas acidaminovorans	Bacteria	2	0.00657137	0.00657137	0.00838704
D003863	species	511746	Methylacidiphilum infernorum	Bacteria	2	0.00126593	0.00126593	2.22668e-05
D003863	species	529703	Adhaeribacter terreus	Bacteria	2	0.00138844	0.00138844	0.00105726
D003863	species	547188	Phycisphaera mikurensis	Bacteria	2	0.0020512	0.0020512	0.000635229
D003863	species	553611	Photobacterium leiognathi	Bacteria	2	0.00214228	0.00214228	0.00227445
D003863	species	570161	Marinifilum fragile	Bacteria	2	0.00535267	0.00535267	0.00303839
D003863	species	572036	Pedobacter luteus	Bacteria	2	0.00126593	0.00126593	2.22668e-05
D003863	species	592978	Ruminococcus faecis	Bacteria	2	0.00299046	0.00299046	0.00332286
D003863	species	637886	Dysgonomonas hofstadii	Bacteria	2	0.00157061	0.00157061	0.00131489
D003863	species	667303	Salinirepens amamiensis	Bacteria	2	0.000798384	0.000798384	0.000373884
D003863	species	671224	Selenomonas artemidis	Bacteria	2	0.00132976	0.00132976	0.00112536
D003863	species	694315	Kofleria flava	Bacteria	2	0.000892099	0.000892099	0.000506417
D003863	species	743722	Sphingobacterium sp. 21	Bacteria	2	0.000945516	0.000945516	0.000430875
D003863	species	797292	Sphingobacterium alimentarium	Bacteria	2	0.00222719	0.00222719	0.00138169
D003863	species	927083	Sandaracinus amylolyticus	Bacteria	2	0.00178157	0.00178157	0.00101655
D003863	species	1078480	Haemophilus sputorum	Bacteria	2	0.00526775	0.00526775	0.00669453
D003863	species	1113650	Sphingobacterium sp. NBRC 15340	Bacteria	2	0.00253187	0.00253187	4.45336e-05
D003863	species	1168034	Draconibacterium orientale	Bacteria	2	0.00168785	0.00168785	0.000618945
D003863	species	1350067	Microbacter margulisiae	Bacteria	2	0.0021957	0.0021957	0.0021989
D003863	species	1391653	Vulgatibacter incomptus	Bacteria	2	0.0008518	0.0008518	0.000298342
D003863	species	1671366	Ruminococcus sp. DSM 100440	Bacteria	2	0.0021957	0.0021957	0.0021989
D003863	species	1755604	Bacteroides sp. MC_13	Bacteria	2	0.0159635	0.0159635	0.019857
D003863	species	1827099	Peptoniphilus sp. JCM 8141	Bacteria	2	0.00151719	0.00151719	0.00139043
D003863	species	24	Shewanella putrefaciens	Bacteria	1	0.000534008	0.000534008
D003863	species	103	Flectobacillus major	Bacteria	1	0.00250038	0.00250038
D003863	species	114	Gemmata obscuriglobus	Bacteria	1	0.00625094	0.00625094
D003863	species	119	Rubinisphaera brasiliensis	Bacteria	1	0.00250038	0.00250038
D003863	species	147	Spirochaeta aurantia	Bacteria	1	0.00250038	0.00250038
D003863	species	148	Spirochaeta bajacaliforniensis	Bacteria	1	0.00125019	0.00125019
D003863	species	152	Treponema stenostreptum	Bacteria	1	0.00250038	0.00250038
D003863	species	154	Spirochaeta thermophila	Bacteria	1	0.00250038	0.00250038
D003863	species	163	Treponema bryantii	Bacteria	1	0.00125019	0.00125019
D003863	species	180	Leptospirillum ferrooxidans	Bacteria	1	0.00106276	0.00106276
D003863	species	199	Campylobacter concisus	Bacteria	1	0.000534008	0.000534008
D003863	species	213	Helicobacter cinaedi	Bacteria	1	0.00213603	0.00213603
D003863	species	245	Flavobacterium aquatile	Bacteria	1	0.00125019	0.00125019
D003863	species	303	Pseudomonas putida	Bacteria	1	0.00106802	0.00106802
D003863	species	350	Zoogloea ramigera	Bacteria	1	0.00212551	0.00212551
D003863	species	435	Acetobacter aceti	Bacteria	1	0.000534008	0.000534008
D003863	species	470	Acinetobacter baumannii	Bacteria	1	0.00250038	0.00250038
D003863	species	476	Moraxella bovis	Bacteria	1	0.000640841	0.000640841
D003863	species	480	Moraxella catarrhalis	Bacteria	1	0.000640841	0.000640841
D003863	species	483	Neisseria cinerea	Bacteria	1	0.00106276	0.00106276
D003863	species	486	Neisseria lactamica	Bacteria	1	0.00212551	0.00212551
D003863	species	488	Neisseria mucosa	Bacteria	1	0.00500075	0.00500075
D003863	species	493	Neisseria canis	Bacteria	1	0.00125019	0.00125019
D003863	species	495	Neisseria elongata	Bacteria	1	0.000534008	0.000534008
D003863	species	524	Acidiphilium cryptum	Bacteria	1	0.00375056	0.00375056
D003863	species	562	Escherichia coli	Bacteria	1	0.00704925	0.00704925
D003863	species	573	Klebsiella pneumoniae	Bacteria	1	0.00375056	0.00375056
D003863	species	644	Aeromonas hydrophila	Bacteria	1	0.000534008	0.000534008
D003863	species	654	Aeromonas veronii	Bacteria	1	0.00125019	0.00125019
D003863	species	669	Vibrio harveyi	Bacteria	1	0.00106802	0.00106802
D003863	species	674	Vibrio mimicus	Bacteria	1	0.00125019	0.00125019
D003863	species	703	Plesiomonas shigelloides	Bacteria	1	0.000534008	0.000534008
D003863	species	735	Haemophilus parahaemolyticus	Bacteria	1	0.00250038	0.00250038
D003863	species	785	Rickettsia typhi	Bacteria	1	0.000640841	0.000640841
D003863	species	863	Syntrophomonas wolfei	Bacteria	1	0.00125019	0.00125019
D003863	species	879	Desulfovibrio gigas	Bacteria	1	0.000534008	0.000534008
D003863	species	888	Desulfobotulus sapovorans	Bacteria	1	0.00125019	0.00125019
D003863	species	891	Desulfuromonas acetoxidans	Bacteria	1	0.000640841	0.000640841
D003863	species	894	Desulfobulbus propionicus	Bacteria	1	0.000640841	0.000640841
D003863	species	964	Herbaspirillum seropedicae	Bacteria	1	0.00106276	0.00106276
D003863	species	998	Flexibacter flexilis	Bacteria	1	0.00125019	0.00125019
D003863	species	1010	Sphingobacterium mizutaii	Bacteria	1	0.00125019	0.00125019
D003863	species	1022	Beggiatoa alba	Bacteria	1	0.000534008	0.000534008
D003863	species	1026	Marinoscillum furvescens	Bacteria	1	0.000534008	0.000534008
D003863	species	1027	Microscilla marina	Bacteria	1	0.00106276	0.00106276
D003863	species	1028	Marivirga sericea	Bacteria	1	0.000640841	0.000640841
D003863	species	1031	Thiothrix nivea	Bacteria	1	0.00106276	0.00106276
D003863	species	1238	Piscirickettsia salmonis	Bacteria	1	0.000534008	0.000534008
D003863	species	1246	Leuconostoc lactis	Bacteria	1	0.00125019	0.00125019
D003863	species	1247	Oenococcus oeni	Bacteria	1	0.00250038	0.00250038
D003863	species	1249	Weissella paramesenteroides	Bacteria	1	0.00125019	0.00125019
D003863	species	1254	Pediococcus acidilactici	Bacteria	1	0.000534008	0.000534008
D003863	species	1296	Staphylococcus sciuri	Bacteria	1	0.00106276	0.00106276
D003863	species	1305	Streptococcus sanguinis	Bacteria	1	0.000534008	0.000534008
D003863	species	1313	Streptococcus pneumoniae	Bacteria	1	0.000534008	0.000534008
D003863	species	1323	Faecalicoccus pleomorphus	Bacteria	1	0.000640841	0.000640841
D003863	species	1328	Streptococcus anginosus	Bacteria	1	0.00250038	0.00250038
D003863	species	1336	Streptococcus equi	Bacteria	1	0.00125019	0.00125019
D003863	species	1337	Streptococcus hyointestinalis	Bacteria	1	0.00106276	0.00106276
D003863	species	1339	Streptococcus macacae	Bacteria	1	0.00250038	0.00250038
D003863	species	1343	Streptococcus vestibularis	Bacteria	1	0.00125019	0.00125019
D003863	species	1358	Lactococcus lactis	Bacteria	1	0.00160203	0.00160203
D003863	species	1365	Lactococcus plantarum	Bacteria	1	0.00250038	0.00250038
D003863	species	1374	Planococcus kocurii	Bacteria	1	0.00125019	0.00125019
D003863	species	1401	Paenibacillus lautus	Bacteria	1	0.00106276	0.00106276
D003863	species	1402	Bacillus licheniformis	Bacteria	1	0.00750113	0.00750113
D003863	species	1404	Bacillus megaterium	Bacteria	1	0.00250038	0.00250038
D003863	species	1418	Bacillus mannanilyticus	Bacteria	1	0.000640841	0.000640841
D003863	species	1428	Bacillus thuringiensis	Bacteria	1	0.00250038	0.00250038
D003863	species	1455	Bacillus badius	Bacteria	1	0.00106276	0.00106276
D003863	species	1464	Paenibacillus larvae	Bacteria	1	0.00250038	0.00250038
D003863	species	1476	Sporosarcina psychrophila	Bacteria	1	0.00125019	0.00125019
D003863	species	1478	Bacillus simplex	Bacteria	1	0.00125019	0.00125019
D003863	species	1479	Bacillus smithii	Bacteria	1	0.00375056	0.00375056
D003863	species	1484	Hydrogenibacillus schlegelii	Bacteria	1	0.000534008	0.000534008
D003863	species	1488	Clostridium acetobutylicum	Bacteria	1	0.00125019	0.00125019
D003863	species	1492	Clostridium butyricum	Bacteria	1	0.000534008	0.000534008
D003863	species	1494	Clostridium cochlearium	Bacteria	1	0.00106276	0.00106276
D003863	species	1495	Clostridium cylindrosporum	Bacteria	1	0.000640841	0.000640841
D003863	species	1496	Clostridioides difficile	Bacteria	1	0.00125019	0.00125019
D003863	species	1513	Clostridium tetani	Bacteria	1	0.00106802	0.00106802
D003863	species	1519	Clostridium tyrobutyricum	Bacteria	1	0.00125019	0.00125019
D003863	species	1521	[Clostridium] cellulolyticum	Bacteria	1	0.000640841	0.000640841
D003863	species	1523	Clostridium longisporum	Bacteria	1	0.000534008	0.000534008
D003863	species	1527	Anaerocolumna aminovalerica	Bacteria	1	0.000640841	0.000640841
D003863	species	1528	Eubacterium barkeri	Bacteria	1	0.000534008	0.000534008
D003863	species	1531	[Clostridium] clostridioforme	Bacteria	1	0.00106276	0.00106276
D003863	species	1534	Clostridium kluyveri	Bacteria	1	0.000534008	0.000534008
D003863	species	1539	Clostridium malenominatum	Bacteria	1	0.00106802	0.00106802
D003863	species	1542	Clostridium novyi	Bacteria	1	0.000640841	0.000640841
D003863	species	1543	Clostridium oceanicum	Bacteria	1	0.00106276	0.00106276
D003863	species	1556	Gottschalkia acidurici	Bacteria	1	0.00106276	0.00106276
D003863	species	1579	Lactobacillus acidophilus	Bacteria	1	0.00125019	0.00125019
D003863	species	1581	Lactobacillus buchneri	Bacteria	1	0.00106802	0.00106802
D003863	species	1582	Lactobacillus casei	Bacteria	1	0.00125019	0.00125019
D003863	species	1584	Lactobacillus delbrueckii	Bacteria	1	0.00375056	0.00375056
D003863	species	1590	Lactobacillus plantarum	Bacteria	1	0.00375056	0.00375056
D003863	species	1596	Lactobacillus gasseri	Bacteria	1	0.0187528	0.0187528
D003863	species	1597	Lactobacillus paracasei	Bacteria	1	0.000534008	0.000534008
D003863	species	1598	Lactobacillus reuteri	Bacteria	1	0.00125019	0.00125019
D003863	species	1601	Lactobacillus agilis	Bacteria	1	0.00125019	0.00125019
D003863	species	1605	Lactobacillus animalis	Bacteria	1	0.00106276	0.00106276
D003863	species	1610	Lactobacillus coryniformis	Bacteria	1	0.00125019	0.00125019
D003863	species	1613	Lactobacillus fermentum	Bacteria	1	0.00125019	0.00125019
D003863	species	1614	Lactobacillus fructivorans	Bacteria	1	0.00125019	0.00125019
D003863	species	1616	Weissella kandleri	Bacteria	1	0.00106276	0.00106276
D003863	species	1622	Lactobacillus murinus	Bacteria	1	0.00750113	0.00750113
D003863	species	1623	Lactobacillus ruminis	Bacteria	1	0.00125019	0.00125019
D003863	species	1624	Lactobacillus salivarius	Bacteria	1	0.00125019	0.00125019
D003863	species	1631	Fructobacillus fructosus	Bacteria	1	0.00125019	0.00125019
D003863	species	1648	Erysipelothrix rhusiopathiae	Bacteria	1	0.0032042	0.0032042
D003863	species	1655	Actinomyces naeslundii	Bacteria	1	0.00250038	0.00250038
D003863	species	1659	Actinomyces israelii	Bacteria	1	0.00250038	0.00250038
D003863	species	1660	Actinomyces odontolyticus	Bacteria	1	0.00125019	0.00125019
D003863	species	1670	Arthrobacter citreus	Bacteria	1	0.000640841	0.000640841
D003863	species	1681	Bifidobacterium bifidum	Bacteria	1	0.00625094	0.00625094
D003863	species	1684	Bifidobacterium asteroides	Bacteria	1	0.00875131	0.00875131
D003863	species	1685	Bifidobacterium breve	Bacteria	1	0.00500075	0.00500075
D003863	species	1686	Bifidobacterium catenulatum	Bacteria	1	0.00125019	0.00125019
D003863	species	1689	Bifidobacterium dentium	Bacteria	1	0.0350052	0.0350052
D003863	species	1692	Bifidobacterium magnum	Bacteria	1	0.00125019	0.00125019
D003863	species	1694	Bifidobacterium pseudolongum	Bacteria	1	0.0250037	0.0250037
D003863	species	1717	Corynebacterium diphtheriae	Bacteria	1	0.00125019	0.00125019
D003863	species	1732	Eubacterium oxidoreducens	Bacteria	1	0.000534008	0.000534008
D003863	species	1810	Mycobacterium vaccae	Bacteria	1	0.00125019	0.00125019
D003863	species	1824	Nocardia asteroides	Bacteria	1	0.00500075	0.00500075
D003863	species	1828	Rhodococcus fascians	Bacteria	1	0.00125019	0.00125019
D003863	species	1859	Frankia alni	Bacteria	1	0.00106802	0.00106802
D003863	species	1908	Streptomyces globisporus	Bacteria	1	0.000534008	0.000534008
D003863	species	2047	Rothia dentocariosa	Bacteria	1	0.000534008	0.000534008
D003863	species	2115	Mycoplasma fermentans	Bacteria	1	0.0137521	0.0137521
D003863	species	2173	Methanobrevibacter smithii	Archaea	1	0.00531378	0.00531378
D003863	species	2190	Methanocaldococcus jannaschii	Archaea	1	0.000640841	0.000640841
D003863	species	2350	Haliscomenobacter hydrossis	Bacteria	1	0.00128168	0.00128168
D003863	species	2376	Sporomusa paucivorans	Bacteria	1	0.000534008	0.000534008
D003863	species	2378	Sporomusa ovata	Bacteria	1	0.0112517	0.0112517
D003863	species	2426	Teredinibacter turnerae	Bacteria	1	0.000640841	0.000640841
D003863	species	2699	Heliobacterium gestii	Bacteria	1	0.00125019	0.00125019
D003863	species	2702	Gardnerella vaginalis	Bacteria	1	0.00125019	0.00125019
D003863	species	2734	Symbiobacterium thermophilum	Bacteria	1	0.000640841	0.000640841
D003863	species	2756	Brochothrix thermosphacta	Bacteria	1	0.000534008	0.000534008
D003863	species	28025	Bifidobacterium animalis	Bacteria	1	0.0212532	0.0212532
D003863	species	28026	Bifidobacterium pseudocatenulatum	Bacteria	1	0.106266	0.106266
D003863	species	28038	Lactobacillus curvatus	Bacteria	1	0.00375056	0.00375056
D003863	species	28064	Heliobacillus mobilis	Bacteria	1	0.00125019	0.00125019
D003863	species	28108	Alteromonas macleodii	Bacteria	1	0.00250038	0.00250038
D003863	species	28123	Porphyromonas asaccharolytica	Bacteria	1	0.000640841	0.000640841
D003863	species	28133	Prevotella nigrescens	Bacteria	1	0.00160203	0.00160203
D003863	species	28161	Bisgaard Taxon 7	Bacteria	1	0.00125019	0.00125019
D003863	species	28227	Mycoplasma penetrans	Bacteria	1	0.00250038	0.00250038
D003863	species	28262	Thermodesulfovibrio yellowstonii	Bacteria	1	0.00160203	0.00160203
D003863	species	28898	Campylobacter helveticus	Bacteria	1	0.00500075	0.00500075
D003863	species	28901	Salmonella enterica	Bacteria	1	0.00125019	0.00125019
D003863	species	29322	[Eubacterium] cellulosolvens	Bacteria	1	0.000534008	0.000534008
D003863	species	29364	[Clostridium] polysaccharolyticum	Bacteria	1	0.000534008	0.000534008
D003863	species	29374	Filifactor villosus	Bacteria	1	0.00106276	0.00106276
D003863	species	29376	Desulfotomaculum thermobenzoicum	Bacteria	1	0.00106276	0.00106276
D003863	species	29389	Streptococcus alactolyticus	Bacteria	1	0.00250038	0.00250038
D003863	species	29409	Rhodoplanes roseus	Bacteria	1	0.00125019	0.00125019
D003863	species	29461	Brucella suis	Bacteria	1	0.000534008	0.000534008
D003863	species	29501	Mycoplasma haemofelis	Bacteria	1	0.00875131	0.00875131
D003863	species	29530	Cytophaga aurantiaca	Bacteria	1	0.000640841	0.000640841
D003863	species	31943	Brevibacterium iodinum	Bacteria	1	0.00125019	0.00125019
D003863	species	31973	Eggerthia catenaformis	Bacteria	1	0.000534008	0.000534008
D003863	species	31998	Methylobacterium radiotolerans	Bacteria	1	0.00106276	0.00106276
D003863	species	32016	Desulfovibrio oxamicus	Bacteria	1	0.000640841	0.000640841
D003863	species	33008	Rhodococcus globerulus	Bacteria	1	0.00125019	0.00125019
D003863	species	33012	Propionimicrobium lymphophilum	Bacteria	1	0.00125019	0.00125019
D003863	species	33031	Peptoniphilus lacrimalis	Bacteria	1	0.000534008	0.000534008
D003863	species	33034	Anaerococcus prevotii	Bacteria	1	0.000534008	0.000534008
D003863	species	33058	Thauera selenatis	Bacteria	1	0.000534008	0.000534008
D003863	species	33072	Gloeobacter violaceus	Bacteria	1	0.00125019	0.00125019
D003863	species	33885	Microbacterium lacticum	Bacteria	1	0.000534008	0.000534008
D003863	species	33905	Bifidobacterium thermophilum	Bacteria	1	0.00250038	0.00250038
D003863	species	33959	Lactobacillus johnsonii	Bacteria	1	0.00250038	0.00250038
D003863	species	33961	Lactobacillus homohiochii	Bacteria	1	0.00125019	0.00125019
D003863	species	33987	Exiguobacterium aurantiacum	Bacteria	1	0.00625094	0.00625094
D003863	species	33990	Rickettsia bellii	Bacteria	1	0.000640841	0.000640841
D003863	species	34011	Niveispirillum irakense	Bacteria	1	0.00106276	0.00106276
D003863	species	34017	Rhodobium orientis	Bacteria	1	0.00375056	0.00375056
D003863	species	34097	Brevinema andersonii	Bacteria	1	0.00375056	0.00375056
D003863	species	35518	[Eubacterium] nodatum	Bacteria	1	0.00106276	0.00106276
D003863	species	35621	Streptomyces mobaraensis	Bacteria	1	0.00106276	0.00106276
D003863	species	35700	Heliophilum fasciatum	Bacteria	1	0.00106276	0.00106276
D003863	species	35760	Bifidobacterium choerinum	Bacteria	1	0.00500075	0.00500075
D003863	species	36740	Dermabacter hominis	Bacteria	1	0.00250038	0.00250038
D003863	species	36745	Clostridium saccharoperbutylacetonicum	Bacteria	1	0.00125019	0.00125019
D003863	species	36834	Clostridium celatum	Bacteria	1	0.00106276	0.00106276
D003863	species	36850	Clostridium quinii	Bacteria	1	0.000534008	0.000534008
D003863	species	37658	[Clostridium] populeti	Bacteria	1	0.00250038	0.00250038
D003863	species	37734	Enterococcus casseliflavus	Bacteria	1	0.00128168	0.00128168
D003863	species	39498	[Eubacterium] yurii	Bacteria	1	0.00106802	0.00106802
D003863	species	39766	Sulfurimonas denitrificans	Bacteria	1	0.00106802	0.00106802
D003863	species	39768	Blattabacterium sp. (Mastotermes darwiniensis)	Bacteria	1	0.000640841	0.000640841
D003863	species	39962	Legionella moravica	Bacteria	1	0.000640841	0.000640841
D003863	species	40324	Stenotrophomonas maltophilia	Bacteria	1	0.00160203	0.00160203
D003863	species	40542	Leptotrichia buccalis	Bacteria	1	0.00125019	0.00125019
D003863	species	40681	Sphingomonas asaccharolytica	Bacteria	1	0.00250038	0.00250038
D003863	species	40683	Sphingomonas pruni	Bacteria	1	0.000640841	0.000640841
D003863	species	41170	Exiguobacterium acetylicum	Bacteria	1	0.00128168	0.00128168
D003863	species	41276	Brevundimonas vesicularis	Bacteria	1	0.000640841	0.000640841
D003863	species	41986	Agromyces mediolanus	Bacteria	1	0.00125019	0.00125019
D003863	species	42565	Halomonas salina	Bacteria	1	0.00106276	0.00106276
D003863	species	43595	Halanaerobium saccharolyticum	Bacteria	1	0.00212551	0.00212551
D003863	species	43767	Rhodococcus equi	Bacteria	1	0.00125019	0.00125019
D003863	species	43770	Corynebacterium striatum	Bacteria	1	0.000534008	0.000534008
D003863	species	43995	Johnsonella ignava	Bacteria	1	0.00106276	0.00106276
D003863	species	44033	Streptomyces thermolineatus	Bacteria	1	0.000640841	0.000640841
D003863	species	44250	Paenibacillus alvei	Bacteria	1	0.00106276	0.00106276
D003863	species	45076	Legionella worsleiensis	Bacteria	1	0.00106276	0.00106276
D003863	species	45243	Capnocytophaga haemolytica	Bacteria	1	0.00128168	0.00128168
D003863	species	45462	Brevibacillus borstelensis	Bacteria	1	0.000534008	0.000534008
D003863	species	45663	Desulfohalobium retbaense	Bacteria	1	0.00106276	0.00106276
D003863	species	45851	Butyrivibrio crossotus	Bacteria	1	0.00106276	0.00106276
D003863	species	46125	Abiotrophia defectiva	Bacteria	1	0.00125019	0.00125019
D003863	species	46867	Clostridium chauvoei	Bacteria	1	0.000534008	0.000534008
D003863	species	47055	Dethiosulfovibrio peptidovorans	Bacteria	1	0.00125019	0.00125019
D003863	species	47493	Lactobacillus panis	Bacteria	1	0.00125019	0.00125019
D003863	species	47770	Lactobacillus crispatus	Bacteria	1	0.00750113	0.00750113
D003863	species	48074	Microbulbifer hydrolyticus	Bacteria	1	0.000534008	0.000534008
D003863	species	48466	Prosthecobacter vanneervenii	Bacteria	1	0.0100015	0.0100015
D003863	species	49338	Desulfitobacterium hafniense	Bacteria	1	0.00125019	0.00125019
D003863	species	51123	[Eubacterium] saphenum	Bacteria	1	0.000534008	0.000534008
D003863	species	51161	Actinobacillus delphinicola	Bacteria	1	0.00106276	0.00106276
D003863	species	51197	Syntrophobotulus glycolicus	Bacteria	1	0.00125019	0.00125019
D003863	species	51229	Wigglesworthia glossinidia	Bacteria	1	0.00125019	0.00125019
D003863	species	51664	Lactobacillus dextrinicus	Bacteria	1	0.00125019	0.00125019
D003863	species	52229	Hallella seregens	Bacteria	1	0.00125019	0.00125019
D003863	species	52242	Lactobacillus gallinarum	Bacteria	1	0.00250038	0.00250038
D003863	species	52603	Sagittula stellata	Bacteria	1	0.00106276	0.00106276
D003863	species	52786	Anaerofilum agile	Bacteria	1	0.00125019	0.00125019
D003863	species	53343	Desulfotomaculum aeronauticum	Bacteria	1	0.00106276	0.00106276
D003863	species	54565	Desulfovibrio simplex	Bacteria	1	0.00256336	0.00256336
D003863	species	55148	Deinococcus proteolyticus	Bacteria	1	0.00125019	0.00125019
D003863	species	56877	Helicobacter bizzozeronii	Bacteria	1	0.00125019	0.00125019
D003863	species	57372	Mycoplasma suis	Bacteria	1	0.00125019	0.00125019
D003863	species	58135	Desulfotomaculum kuznetsovii	Bacteria	1	0.00160203	0.00160203
D003863	species	58137	Desulfotomaculum thermosapovorans	Bacteria	1	0.00160203	0.00160203
D003863	species	59310	Streptococcus macedonicus	Bacteria	1	0.00375056	0.00375056
D003863	species	59505	Actinotignum schaalii	Bacteria	1	0.00125019	0.00125019
D003863	species	59600	Cellulophaga algicola	Bacteria	1	0.00250038	0.00250038
D003863	species	59841	Paenibacillus kobensis	Bacteria	1	0.00125019	0.00125019
D003863	species	59843	Paenibacillus glucanolyticus	Bacteria	1	0.00106276	0.00106276
D003863	species	59930	Cyanobium gracile	Bacteria	1	0.00125019	0.00125019
D003863	species	60133	Prevotella pallens	Bacteria	1	0.00125019	0.00125019
D003863	species	60217	Shewanella violacea	Bacteria	1	0.00125019	0.00125019
D003863	species	60478	Shewanella amazonensis	Bacteria	1	0.00125019	0.00125019
D003863	species	61624	Paenibacillus mucilaginosus	Bacteria	1	0.000534008	0.000534008
D003863	species	61635	Acholeplasma brassicae	Bacteria	1	0.00750113	0.00750113
D003863	species	62322	Shewanella baltica	Bacteria	1	0.000534008	0.000534008
D003863	species	64642	Tetragenococcus muriaticus	Bacteria	1	0.000534008	0.000534008
D003863	species	66084	Wolbachia sp. wRi	Bacteria	1	0.000534008	0.000534008
D003863	species	66849	Desulfonatronum lacustre	Bacteria	1	0.000534008	0.000534008
D003863	species	66883	Streptomyces cyaneofuscatus	Bacteria	1	0.000534008	0.000534008
D003863	species	67314	Streptomyces lavendofoliae	Bacteria	1	0.00125019	0.00125019
D003863	species	68274	Streptomyces tauricus	Bacteria	1	0.000534008	0.000534008
D003863	species	68909	Deinococcus geothermalis	Bacteria	1	0.00375056	0.00375056
D003863	species	69208	Clostridium polyendosporum	Bacteria	1	0.00128168	0.00128168
D003863	species	69824	[Clostridium] cocleatum	Bacteria	1	0.000640841	0.000640841
D003863	species	70993	Flexithrix dorotheae	Bacteria	1	0.000640841	0.000640841
D003863	species	70995	Lewinella cohaerens	Bacteria	1	0.00106276	0.00106276
D003863	species	75658	Campylobacter lanienae	Bacteria	1	0.00125019	0.00125019
D003863	species	75985	Mannheimia haemolytica	Bacteria	1	0.00125019	0.00125019
D003863	species	76007	Desulfovibrio senezii	Bacteria	1	0.000640841	0.000640841
D003863	species	76517	Campylobacter hominis	Bacteria	1	0.00192252	0.00192252
D003863	species	76980	Ahrensia kielensis	Bacteria	1	0.00125019	0.00125019
D003863	species	78257	Bifidobacterium saeculare	Bacteria	1	0.00500075	0.00500075
D003863	species	78259	Scardovia inopinata	Bacteria	1	0.000640841	0.000640841
D003863	species	78342	Bifidobacterium gallicum	Bacteria	1	0.00125019	0.00125019
D003863	species	78343	Bifidobacterium boum	Bacteria	1	0.0112517	0.0112517
D003863	species	78344	Bifidobacterium gallinarum	Bacteria	1	0.00125019	0.00125019
D003863	species	78346	Bifidobacterium ruminantium	Bacteria	1	0.00375056	0.00375056
D003863	species	78448	Bifidobacterium pullorum	Bacteria	1	0.00250038	0.00250038
D003863	species	79329	Chitinophaga pinensis	Bacteria	1	0.00125019	0.00125019
D003863	species	79681	Tissierella creatinophila	Bacteria	1	0.000534008	0.000534008
D003863	species	79885	Bacillus pseudofirmus	Bacteria	1	0.000534008	0.000534008
D003863	species	81032	Hyphomonas neptunium	Bacteria	1	0.00106276	0.00106276
D003863	species	81425	Desulfovibrio aminophilus	Bacteria	1	0.00106276	0.00106276
D003863	species	81857	Lactobacillus selangorensis	Bacteria	1	0.00106276	0.00106276
D003863	species	82135	Atopobium vaginae	Bacteria	1	0.00212551	0.00212551
D003863	species	82348	Streptococcus pluranimalium	Bacteria	1	0.00125019	0.00125019
D003863	species	82688	Lactobacillus nagelii	Bacteria	1	0.000534008	0.000534008
D003863	species	84022	Clostridium aceticum	Bacteria	1	0.00125019	0.00125019
D003863	species	84023	Clostridium autoethanogenum	Bacteria	1	0.000640841	0.000640841
D003863	species	86166	Thermodesulfovibrio aggregans	Bacteria	1	0.00106276	0.00106276
D003863	species	86332	Mogibacterium pumilum	Bacteria	1	0.00106276	0.00106276
D003863	species	86665	Bacillus halodurans	Bacteria	1	0.000534008	0.000534008
D003863	species	86668	Bacillus niacini	Bacteria	1	0.00125019	0.00125019
D003863	species	86958	Propionispira paucivorans	Bacteria	1	0.00106276	0.00106276
D003863	species	88058	Treponema primitia	Bacteria	1	0.00375056	0.00375056
D003863	species	88364	Psychromonas marina	Bacteria	1	0.00212551	0.00212551
D003863	species	88688	Caulobacter segnis	Bacteria	1	0.00875131	0.00875131
D003863	species	89059	Lactobacillus acidipiscis	Bacteria	1	0.00125019	0.00125019
D003863	species	90728	Desulfatiglans anilini	Bacteria	1	0.00106802	0.00106802
D003863	species	90733	Desulfobacterium indolicum	Bacteria	1	0.00125019	0.00125019
D003863	species	90736	Moritella marina	Bacteria	1	0.000534008	0.000534008
D003863	species	100176	Papillibacter cinnamivorans	Bacteria	1	0.00128168	0.00128168
D003863	species	100379	Onion yellows phytoplasma	Bacteria	1	0.00106802	0.00106802
D003863	species	102127	Geitlerinema sp. PCC 7105	Bacteria	1	0.000534008	0.000534008
D003863	species	103891	Veillonella criceti	Bacteria	1	0.00750113	0.00750113
D003863	species	104102	Acetobacter tropicalis	Bacteria	1	0.00106802	0.00106802
D003863	species	108007	Thermanaerovibrio velox	Bacteria	1	0.00106802	0.00106802
D003863	species	108150	Thermoanaerobacter italicus	Bacteria	1	0.00125019	0.00125019
D003863	species	108819	Coprothermobacter platensis	Bacteria	1	0.000534008	0.000534008
D003863	species	109258	Desulfacinum hydrothermale	Bacteria	1	0.00106276	0.00106276
D003863	species	112002	Psychrobacter pacificensis	Bacteria	1	0.00250038	0.00250038
D003863	species	112900	Sporomusa acidovorans	Bacteria	1	0.00125019	0.00125019
D003863	species	112901	Sporomusa malonica	Bacteria	1	0.00106276	0.00106276
D003863	species	113560	Actinoplanes consettensis	Bacteria	1	0.00125019	0.00125019
D003863	species	114527	Mogibacterium diversum	Bacteria	1	0.000640841	0.000640841
D003863	species	114652	Streptococcus orisratti	Bacteria	1	0.00125019	0.00125019
D003863	species	114702	Actinomyces lingnae	Bacteria	1	0.000640841	0.000640841
D003863	species	121608	Paenibacillus koleovorans	Bacteria	1	0.00125019	0.00125019
D003863	species	128944	Aerococcus urinaehominis	Bacteria	1	0.00125019	0.00125019
D003863	species	131540	Thiomicrospira arctica	Bacteria	1	0.00106802	0.00106802
D003863	species	132919	Rhodococcus jostii	Bacteria	1	0.000640841	0.000640841
D003863	species	134821	Ureaplasma parvum	Bacteria	1	0.00250038	0.00250038
D003863	species	134984	Nocardia fluminea	Bacteria	1	0.00250038	0.00250038
D003863	species	135082	Selenomonas infelix	Bacteria	1	0.000534008	0.000534008
D003863	species	136241	Mycoplasma haemocanis	Bacteria	1	0.00375056	0.00375056
D003863	species	137357	Lactobacillus equi	Bacteria	1	0.000534008	0.000534008
D003863	species	137461	Aerosphaera taetra	Bacteria	1	0.00106802	0.00106802
D003863	species	137591	Weissella cibaria	Bacteria	1	0.00875131	0.00875131
D003863	species	139808	Shimazuella kribbensis	Bacteria	1	0.000534008	0.000534008
D003863	species	148813	Sulfuricurvum kujiense	Bacteria	1	0.00192252	0.00192252
D003863	species	148814	Lactobacillus kunkeei	Bacteria	1	0.00125019	0.00125019
D003863	species	150060	Halonatronum saccharophilum	Bacteria	1	0.00125019	0.00125019
D003863	species	150172	Flavobacterium tegetincola	Bacteria	1	0.00125019	0.00125019
D003863	species	150829	Treponema azotonutricium	Bacteria	1	0.00125019	0.00125019
D003863	species	155892	Caulobacter vibrioides	Bacteria	1	0.00125019	0.00125019
D003863	species	157463	Fructobacillus ficulneus	Bacteria	1	0.00125019	0.00125019
D003863	species	157692	Leptotrichia goodfellowii	Bacteria	1	0.000640841	0.000640841
D003863	species	158787	Bifidobacterium scardovii	Bacteria	1	0.00500075	0.00500075
D003863	species	160660	Acidihalobacter prosperus	Bacteria	1	0.0112517	0.0112517
D003863	species	161156	Thermodesulfobacterium hydrogeniphilum	Bacteria	1	0.000534008	0.000534008
D003863	species	163665	Dysgonomonas mossii	Bacteria	1	0.000640841	0.000640841
D003863	species	164514	Blattabacterium punctulatus	Bacteria	1	0.000640841	0.000640841
D003863	species	165813	Sporanaerobacter acetigenes	Bacteria	1	0.00125019	0.00125019
D003863	species	168697	Salinispora arenicola	Bacteria	1	0.00106276	0.00106276
D003863	species	170367	Paenibacillus anaericanus	Bacteria	1	0.00125019	0.00125019
D003863	species	171402	Paenibacillus sp. DSM 1474	Bacteria	1	0.00125019	0.00125019
D003863	species	173480	Gemmatimonas aurantiaca	Bacteria	1	0.000640841	0.000640841
D003863	species	175696	Thermaerobacter subterraneus	Bacteria	1	0.00250038	0.00250038
D003863	species	176292	Lactobacillus malefermentans	Bacteria	1	0.00125019	0.00125019
D003863	species	177400	Anaerophaga thermohalophila	Bacteria	1	0.00106276	0.00106276
D003863	species	177972	Shuttleworthia satelles	Bacteria	1	0.000640841	0.000640841
D003863	species	178606	Leptospirillum ferriphilum	Bacteria	1	0.000640841	0.000640841
D003863	species	180311	Hespellia stercorisuis	Bacteria	1	0.000534008	0.000534008
D003863	species	182210	Desulfovibrio aespoeensis	Bacteria	1	0.00106276	0.00106276
D003863	species	182710	Oceanobacillus iheyensis	Bacteria	1	0.00125019	0.00125019
D003863	species	187868	Acidovorax valerianellae	Bacteria	1	0.000640841	0.000640841
D003863	species	191960	Sedimenticola selenatireducens	Bacteria	1	0.000534008	0.000534008
D003863	species	196024	Aeromonas dhakensis	Bacteria	1	0.00125019	0.00125019
D003863	species	196162	Nocardioides sp. JS614	Bacteria	1	0.000534008	0.000534008
D003863	species	197162	Deferribacter desulfuricans	Bacteria	1	0.00250038	0.00250038
D003863	species	197345	Psychroflexus tropicus	Bacteria	1	0.00125019	0.00125019
D003863	species	197614	Streptococcus pasteurianus	Bacteria	1	0.00160203	0.00160203
D003863	species	199441	Bacillus krulwichiae	Bacteria	1	0.00106276	0.00106276
D003863	species	199592	Microbacterium paraoxydans	Bacteria	1	0.00128168	0.00128168
D003863	species	202261	Virgibacillus kekensis	Bacteria	1	0.00106276	0.00106276
D003863	species	202747	Sulfurimonas autotrophica	Bacteria	1	0.00125019	0.00125019
D003863	species	206403	Sulfurovum lithotrophicum	Bacteria	1	0.000534008	0.000534008
D003863	species	209463	Bacillus senegalensis	Bacteria	1	0.000534008	0.000534008
D003863	species	215591	Treponema caldarium	Bacteria	1	0.00125019	0.00125019
D003863	species	215803	Enhygromyxa salina	Bacteria	1	0.000534008	0.000534008
D003863	species	216816	Bifidobacterium longum	Bacteria	1	0.0912637	0.0912637
D003863	species	216941	Spiroplasma leptinotarsae	Bacteria	1	0.000640841	0.000640841
D003863	species	216946	Spiroplasma turonicum	Bacteria	1	0.00125019	0.00125019
D003863	species	225196	Geopsychrobacter electrodiphilus	Bacteria	1	0.00250038	0.00250038
D003863	species	229549	Streptococcus minor	Bacteria	1	0.00250038	0.00250038
D003863	species	232721	Acidovorax sp. JS42	Bacteria	1	0.00212551	0.00212551
D003863	species	233055	Desulfitobacterium dichloroeliminans	Bacteria	1	0.00106276	0.00106276
D003863	species	238834	Clostridium estertheticum	Bacteria	1	0.00250038	0.00250038
D003863	species	242750	Prevotella bergensis	Bacteria	1	0.000534008	0.000534008
D003863	species	246618	Bifidobacterium thermacidophilum	Bacteria	1	0.00250038	0.00250038
D003863	species	247632	marine gamma proteobacterium HTCC2089	Bacteria	1	0.00106276	0.00106276
D003863	species	249351	Flavobacterium psychrolimnae	Bacteria	1	0.00106276	0.00106276
D003863	species	253256	Soehngenia saccharolytica	Bacteria	1	0.00213603	0.00213603
D003863	species	256326	Psychrobacter arenosus	Bacteria	1	0.00125019	0.00125019
D003863	species	261685	Thermosinus carboxydivorans	Bacteria	1	0.000534008	0.000534008
D003863	species	264463	Anaerosporobacter mobilis	Bacteria	1	0.00106276	0.00106276
D003863	species	264641	Desulfitibacter alkalitolerans	Bacteria	1	0.00125019	0.00125019
D003863	species	266762	Porphyromonas gingivicanis	Bacteria	1	0.000640841	0.000640841
D003863	species	267818	Lactobacillus kefiranofaciens	Bacteria	1	0.00750113	0.00750113
D003863	species	270496	Desulfovibrio putealis	Bacteria	1	0.00425102	0.00425102
D003863	species	273164	Pontibacillus marinus	Bacteria	1	0.00125019	0.00125019
D003863	species	273168	Novosphingobium naphthalenivorans	Bacteria	1	0.000640841	0.000640841
D003863	species	273528	Exiguobacterium marinum	Bacteria	1	0.000640841	0.000640841
D003863	species	279832	Suttonella ornithocola	Bacteria	1	0.000534008	0.000534008
D003863	species	280473	Aquiflexum balticum	Bacteria	1	0.000640841	0.000640841
D003863	species	281362	Dechloromonas denitrificans	Bacteria	1	0.00125019	0.00125019
D003863	species	285268	Acetobacter nitrogenifigens	Bacteria	1	0.00160203	0.00160203
D003863	species	287478	Hellea balneolensis	Bacteria	1	0.00250038	0.00250038
D003863	species	287535	Balneola vulgaris	Bacteria	1	0.00125019	0.00125019
D003863	species	290588	Bacillus oshimensis	Bacteria	1	0.000640841	0.000640841
D003863	species	292566	Dactylococcopsis salina	Bacteria	1	0.000640841	0.000640841
D003863	species	294935	Enterovibrio coralii	Bacteria	1	0.000640841	0.000640841
D003863	species	299567	Adhaeribacter aquaticus	Bacteria	1	0.000640841	0.000640841
D003863	species	300231	Glaciecola nitratireducens	Bacteria	1	0.000534008	0.000534008
D003863	species	301585	Spiroplasma platyhelix	Bacteria	1	0.00375056	0.00375056
D003863	species	305719	Prevotella baroniae	Bacteria	1	0.00375056	0.00375056
D003863	species	312277	Flavobacterium indicum	Bacteria	1	0.00125019	0.00125019
D003863	species	312279	Emticicia oligotrophica	Bacteria	1	0.00106276	0.00106276
D003863	species	313985	Geobacter lovleyi	Bacteria	1	0.00250038	0.00250038
D003863	species	319054	Janibacter anophelis	Bacteria	1	0.000640841	0.000640841
D003863	species	319238	Sediminicola luteus	Bacteria	1	0.00125019	0.00125019
D003863	species	324057	Paenibacillus sp. JDR-2	Bacteria	1	0.000534008	0.000534008
D003863	species	326544	Paraglaciecola psychrophila	Bacteria	1	0.00106276	0.00106276
D003863	species	327277	Bifidobacterium crudilactis	Bacteria	1	0.00125019	0.00125019
D003863	species	332095	Dethiosulfatibacter aminovorans	Bacteria	1	0.00250038	0.00250038
D003863	species	332249	Truepera radiovictrix	Bacteria	1	0.00625094	0.00625094
D003863	species	332999	Pedobacter suwonensis	Bacteria	1	0.00192252	0.00192252
D003863	species	336261	Thermovirga lienii	Bacteria	1	0.00125019	0.00125019
D003863	species	336989	Pontibacter roseus	Bacteria	1	0.000640841	0.000640841
D003863	species	339866	Thiomonas bhubaneswarensis	Bacteria	1	0.00106802	0.00106802
D003863	species	341694	Peptostreptococcus stomatis	Bacteria	1	0.00125019	0.00125019
D003863	species	343332	Kopriimonas byunsanensis	Bacteria	1	0.00106276	0.00106276
D003863	species	346181	Lysobacter daejeonensis	Bacteria	1	0.000534008	0.000534008
D003863	species	351052	Alkalilimnicola ehrlichii	Bacteria	1	0.00125019	0.00125019
D003863	species	356829	Bifidobacterium tsurumiense	Bacteria	1	0.040006	0.040006
D003863	species	363832	Solirubrobacter soli	Bacteria	1	0.00125019	0.00125019
D003863	species	365033	Aureispira marina	Bacteria	1	0.000534008	0.000534008
D003863	species	366522	Sulfurospirillum cavolei	Bacteria	1	0.00125019	0.00125019
D003863	species	371036	Bacillus acidiceler	Bacteria	1	0.00267004	0.00267004
D003863	species	373994	Rivularia sp. PCC 7116	Bacteria	1	0.000534008	0.000534008
D003863	species	375929	Natranaerobius thermophilus	Bacteria	1	0.00125019	0.00125019
D003863	species	376490	Desulfovibrio bizertensis	Bacteria	1	0.000640841	0.000640841
D003863	species	379597	Halomonas sinaiensis	Bacteria	1	0.00106276	0.00106276
D003863	species	384638	[Bacteroides] pectinophilus	Bacteria	1	0.00125019	0.00125019
D003863	species	385025	Cycloclasticus sp. P1	Bacteria	1	0.000534008	0.000534008
D003863	species	390842	Lactobacillus parafarraginis	Bacteria	1	0.00125019	0.00125019
D003863	species	390884	Echinicola vietnamensis	Bacteria	1	0.000534008	0.000534008
D003863	species	392842	Desulfothermus okinawensis	Bacteria	1	0.00106276	0.00106276
D003863	species	394340	Asaccharobacter celatus	Bacteria	1	0.00128168	0.00128168
D003863	species	396812	Fulvivirga kasyanovii	Bacteria	1	0.00125019	0.00125019
D003863	species	398743	Zunongwangia profunda	Bacteria	1	0.000640841	0.000640841
D003863	species	399579	Thermogymnomonas acidicola	Archaea	1	0.00125019	0.00125019
D003863	species	400092	Pontibacter korlensis	Bacteria	1	0.00125019	0.00125019
D003863	species	402877	Syntrophomonas palmitatica	Bacteria	1	0.000534008	0.000534008
D003863	species	412593	Thermosulfidibacter takaii	Bacteria	1	0.00160203	0.00160203
D003863	species	415425	Flavobacterium terrae	Bacteria	1	0.00125019	0.00125019
D003863	species	415956	Sphingobacterium composti Yoo et al. 2007	Bacteria	1	0.000640841	0.000640841
D003863	species	423605	Elusimicrobium minutum	Bacteria	1	0.000534008	0.000534008
D003863	species	425254	Cellulosilyticum ruminicola	Bacteria	1	0.000534008	0.000534008
D003863	species	426421	Sediminibacterium salmoneum	Bacteria	1	0.00250038	0.00250038
D003863	species	426599	Fulvibacter tottoriensis	Bacteria	1	0.000640841	0.000640841
D003863	species	427923	Desulfurivibrio alkaliphilus	Bacteria	1	0.00125019	0.00125019
D003863	species	431553	Spirosoma luteum	Bacteria	1	0.000640841	0.000640841
D003863	species	442734	Lewinella antarctica	Bacteria	1	0.00125019	0.00125019
D003863	species	444923	Rhodoplanes piscinae	Bacteria	1	0.000534008	0.000534008
D003863	species	446660	Adlercreutzia equolifaciens	Bacteria	1	0.000534008	0.000534008
D003863	species	446683	Niabella soli	Bacteria	1	0.00128168	0.00128168
D003863	species	453230	Desulfarculus baarsii	Bacteria	1	0.000640841	0.000640841
D003863	species	453816	Bdellovibrio exovorus	Bacteria	1	0.000534008	0.000534008
D003863	species	456327	Xanthomonas euvesicatoria	Bacteria	1	0.00125019	0.00125019
D003863	species	457173	Phenylobacterium composti	Bacteria	1	0.00125019	0.00125019
D003863	species	459515	Nakamurella lactea	Bacteria	1	0.000534008	0.000534008
D003863	species	467094	Ilumatobacter coccineus	Bacteria	1	0.00250038	0.00250038
D003863	species	467210	Lachnoanaerobaculum saburreum	Bacteria	1	0.00106276	0.00106276
D003863	species	467976	Iamia majanohamensis	Bacteria	1	0.00250038	0.00250038
D003863	species	470765	Bacillus sp. YIM C579	Bacteria	1	0.000534008	0.000534008
D003863	species	471499	Dasania marina	Bacteria	1	0.00125019	0.00125019
D003863	species	471511	Bifidobacterium bombi	Bacteria	1	0.00250038	0.00250038
D003863	species	471827	Candidatus Desulforudis audaxviator	Bacteria	1	0.000534008	0.000534008
D003863	species	472113	Geofilum rubicundum	Bacteria	1	0.00192252	0.00192252
D003863	species	477976	Calditerrivibrio nitroreducens	Bacteria	1	0.00106276	0.00106276
D003863	species	483012	Lactobacillus cacaonum	Bacteria	1	0.00125019	0.00125019
D003863	species	486407	Paenochrobactrum glaciei	Bacteria	1	0.000640841	0.000640841
D003863	species	497724	Campylobacter subantarcticus	Bacteria	1	0.00106276	0.00106276
D003863	species	499229	Tepidanaerobacter acetatoxydans	Bacteria	1	0.000640841	0.000640841
D003863	species	502558	Eggerthella sp. YY7918	Bacteria	1	0.0108943	0.0108943
D003863	species	503170	Salisaeta longa	Bacteria	1	0.000534008	0.000534008
D003863	species	518643	Bifidobacterium mongoliense	Bacteria	1	0.00125019	0.00125019
D003863	species	519440	Deinococcus aquatilis	Bacteria	1	0.00250038	0.00250038
D003863	species	520083	Lactobacillus sp. KLDS 1.0716	Bacteria	1	0.000534008	0.000534008
D003863	species	521157	Weissella sp. KLDS 7.0701	Bacteria	1	0.00125019	0.00125019
D003863	species	522298	Niabella ginsengisoli	Bacteria	1	0.00125019	0.00125019
D003863	species	525917	Thiothrix lacustris	Bacteria	1	0.00125019	0.00125019
D003863	species	552810	Dehalogenimonas lykanthroporepellens	Bacteria	1	0.00125019	0.00125019
D003863	species	555313	Phocaeicola abscessus	Bacteria	1	0.00128168	0.00128168
D003863	species	561365	Maribacter arcticus	Bacteria	1	0.00125019	0.00125019
D003863	species	574375	Bacillus gaemokensis	Bacteria	1	0.0100015	0.0100015
D003863	species	574963	Wandonia haliotis	Bacteria	1	0.00125019	0.00125019
D003863	species	579160	Halomonas sp. YIM 90512	Bacteria	1	0.000534008	0.000534008
D003863	species	588932	Brevundimonas naejangsanensis	Bacteria	1	0.000640841	0.000640841
D003863	species	596085	Prevotella aurantiaca	Bacteria	1	0.00106802	0.00106802
D003863	species	600645	Aeromonas piscicola	Bacteria	1	0.00125019	0.00125019
D003863	species	623280	Parapedobacter luteus	Bacteria	1	0.00250038	0.00250038
D003863	species	624186	Blattabacterium sp. (Blattella germanica)	Bacteria	1	0.00106802	0.00106802
D003863	species	626938	Succinatimonas hippei	Bacteria	1	0.00106276	0.00106276
D003863	species	626947	Parasutterella secunda	Bacteria	1	0.00534008	0.00534008
D003863	species	638619	Bifidobacterium actinocoloniiforme	Bacteria	1	0.0100015	0.0100015
D003863	species	644220	Marinicella litoralis	Bacteria	1	0.000534008	0.000534008
D003863	species	644281	Methanocaldococcus sp. FS406-22	Archaea	1	0.00125019	0.00125019
D003863	species	649724	Clostridium sp. ATCC BAA-442	Bacteria	1	0.00106276	0.00106276
D003863	species	649841	Sulfuricella denitrificans	Bacteria	1	0.00125019	0.00125019
D003863	species	651457	Kosmotoga olearia	Bacteria	1	0.00125019	0.00125019
D003863	species	656519	Halanaerobium hydrogeniformans	Bacteria	1	0.00106276	0.00106276
D003863	species	657017	Actinophytocola timorensis	Bacteria	1	0.000640841	0.000640841
D003863	species	659243	Bacillus siamensis	Bacteria	1	0.000534008	0.000534008
D003863	species	660064	Methermicoccus shengliensis	Archaea	1	0.00125019	0.00125019
D003863	species	669359	Geminocystis herdmanii	Bacteria	1	0.00125019	0.00125019
D003863	species	670293	Segetibacter aerophilus	Bacteria	1	0.00125019	0.00125019
D003863	species	680118	Methanothermobacter tenebrarum	Archaea	1	0.00125019	0.00125019
D003863	species	683124	Flavobacterium haoranii	Bacteria	1	0.000640841	0.000640841
D003863	species	705309	Bifidobacterium sp. JCM 6439	Bacteria	1	0.00125019	0.00125019
D003863	species	706566	Meniscus glaucopis	Bacteria	1	0.00250038	0.00250038
D003863	species	706570	Pseudomonas flexibilis	Bacteria	1	0.00250038	0.00250038
D003863	species	717609	Caldicellulosiruptor obsidiansis	Bacteria	1	0.000534008	0.000534008
D003863	species	748811	Sulfuritalea hydrogenivorans	Bacteria	1	0.000534008	0.000534008
D003863	species	754477	Methylophaga frappieri	Bacteria	1	0.000534008	0.000534008
D003863	species	762209	Bifidobacterium callitrichos	Bacteria	1	0.00250038	0.00250038
D003863	species	762212	Bifidobacterium biavatii	Bacteria	1	0.00375056	0.00375056
D003863	species	863372	Herbaspirillum huttiense	Bacteria	1	0.000534008	0.000534008
D003863	species	870903	Terriglobus saanensis	Bacteria	1	0.000534008	0.000534008
D003863	species	885581	Desulfosporosinus acidiphilus	Bacteria	1	0.00125019	0.00125019
D003863	species	907224	Peptoniphilus methioninivorax	Bacteria	1	0.00125019	0.00125019
D003863	species	911092	Caldanaerobacter subterraneus	Bacteria	1	0.00125019	0.00125019
D003863	species	933080	Oxalobacter vibrioformis	Bacteria	1	0.00212551	0.00212551
D003863	species	937251	Youngiibacter multivorans	Bacteria	1	0.00250038	0.00250038
D003863	species	946336	Acidicapsa borealis	Bacteria	1	0.00250038	0.00250038
D003863	species	947013	Chryseolinea serpens	Bacteria	1	0.00125019	0.00125019
D003863	species	980427	Deinococcus wulumuqiensis	Bacteria	1	0.00125019	0.00125019
D003863	species	999468	Sphingobacterium sp. LMG 8345	Bacteria	1	0.00128168	0.00128168
D003863	species	1005741	Saprospiraceae bacterium KMM 9006	Bacteria	1	0.000640841	0.000640841
D003863	species	1041504	Candidatus Arthromitus sp. SFB-rat-Yit	Bacteria	1	0.00250038	0.00250038
D003863	species	1042156	Clostridium sp. SY8519	Bacteria	1	0.00106276	0.00106276
D003863	species	1086703	Luteolibacter luojiensis	Bacteria	1	0.000534008	0.000534008
D003863	species	1113613	Paenibacillus sp. NBRC 13579	Bacteria	1	0.00106276	0.00106276
D003863	species	1113655	Psychrobacter sp. NBRC 15736	Bacteria	1	0.00106802	0.00106802
D003863	species	1113741	Bacillus sp. NBRC 101250	Bacteria	1	0.000640841	0.000640841
D003863	species	1113768	Hymenobacter sp. NBRC 101361	Bacteria	1	0.00125019	0.00125019
D003863	species	1113785	Brochothrix sp. NBRC 101651	Bacteria	1	0.00125019	0.00125019
D003863	species	1114067	Weissella sp. NBRC 107245	Bacteria	1	0.000640841	0.000640841
D003863	species	1124188	Flavobacterium fontis	Bacteria	1	0.000640841	0.000640841
D003863	species	1133364	Paenibacillus vulneris	Bacteria	1	0.00106276	0.00106276
D003863	species	1134405	Melioribacter roseus	Bacteria	1	0.00375056	0.00375056
D003863	species	1137799	Endozoicomonas numazuensis	Bacteria	1	0.000640841	0.000640841
D003863	species	1146890	Paenibacillus sp. YIM 110206	Bacteria	1	0.00106276	0.00106276
D003863	species	1168035	Tangfeifania diversioriginum	Bacteria	1	0.00106276	0.00106276
D003863	species	1173027	Microcoleus sp. PCC 7113	Bacteria	1	0.00250038	0.00250038
D003863	species	1202724	Flavobacterium akiainvivens	Bacteria	1	0.000534008	0.000534008
D003863	species	1203033	Lactobacillus hominis	Bacteria	1	0.00125019	0.00125019
D003863	species	1223514	Corynebacterium humireducens	Bacteria	1	0.00125019	0.00125019
D003863	species	1229909	Candidatus Nitrosopumilus sp. AR2	Archaea	1	0.000640841	0.000640841
D003863	species	1316444	Blattabacterium sp. (Nauphoeta cinerea)	Bacteria	1	0.00106276	0.00106276
D003863	species	1385386	Streptococcus sp. MR-1933	Bacteria	1	0.00125019	0.00125019
D003863	species	1399115	Exiguobacterium sp. MH3	Bacteria	1	0.000640841	0.000640841
D003863	species	1416614	Gloeobacter kilaueensis	Bacteria	1	0.000534008	0.000534008
D003863	species	1452487	Crenobacter luteus	Bacteria	1	0.000640841	0.000640841
D003863	species	1463837	Streptomyces sp. NRRL B-3253	Bacteria	1	0.000534008	0.000534008
D003863	species	1463908	Streptomyces sp. NRRL S-455	Bacteria	1	0.000534008	0.000534008
D003863	species	1463921	Streptomyces sp. NRRL S-920	Bacteria	1	0.00125019	0.00125019
D003863	species	1484693	Rhodoferax saidenbachensis	Bacteria	1	0.000534008	0.000534008
D003863	species	1516126	Dysgonomonas termitidis	Bacteria	1	0.00375056	0.00375056
D003863	species	1579979	Wenzhouxiangella marina	Bacteria	1	0.00125019	0.00125019
D003863	species	1586267	Apibacter mensalis	Bacteria	1	0.00125019	0.00125019
D003863	species	1603886	Bifidobacterium lemurum	Bacteria	1	0.00250038	0.00250038
D003863	species	1611423	Flavobacterium sp. DSM 9626	Bacteria	1	0.000534008	0.000534008
D003863	species	1707527	Brevibacillus sediminis	Bacteria	1	0.000534008	0.000534008
D003863	species	1755603	Bacteroides sp. MC_12	Bacteria	1	0.000640841	0.000640841
D003863	species	1793963	Bacillus nakamurai	Bacteria	1	0.00125019	0.00125019
D003863	species	1820336	Colwellia sediminilitoris	Bacteria	1	0.00125019	0.00125019
D003863	species	1849103	Flexivirga endophytica	Bacteria	1	0.00125019	0.00125019

## Sheet: Table S2
Sequence Type	Chromosome
Sequence Shape	circle
GeneBank Accession	CP142601
Genome Size (bp)	6369381
Coverage(%)	100
GC Content(%)	66.48
CDS No.	5798
tRNA No.	65
rRNA No.	12

## Sheet: Table S3
Gene_id	Gene name	Gene description	FC(corti1/control1)	Log2FC(corti1/control1)	Pvalue	Padjust	Significant	Regulate	Gene Type	Biotype	con1_1	con1_2	con1_3	corti_1	corti_2	corti_3	corti1	control1	NR_hit-name	NR_description	Pfam_id	Domain	Domain description	Swiss-Prot_hit-name	Swiss-Prot_description	COG_id	COG_Functional Categories	GO_id	GO_term	KO_id	KO_name	Pathway_id	Pathway_definition
gene1559	-	MULTISPECIES: RNA polymerase sigma factor	128.145	7.00163	1.31662e-08	3.09617e-08	yes	up	ref_gene	mRNA	0	0	0	3.6	2.53	3.77	3.3	0	<a target="_blank" href="https://www.ncbi.nlm.nih.gov/protein/WP_286088864.1/">WP_286088864.1</a>	RNA polymerase sigma factor [Pseudomonas aeruginosa]	PF08281.16;PF04542.18;PF04545.20;PF07638.15;PF13551.10	Sigma70_r4_2;Sigma70_r2;Sigma70_r4;Sigma70_ECF;HTH_29	Sigma-70, region 4;Sigma-70 region 2;Sigma-70, region 4;ECF sigma factor;Winged helix-turn helix	<a target="_blank" href="https://www.ncbi.nlm.nih.gov/protein/sp|P23484|FECI_ECOLI;/">sp|P23484|FECI_ECOLI;</a>	Ferric citrate uptake sigma factor FecI OS=Escherichia coli;	COG1595	K:Transcription	GO:0006352;GO:0016987;GO:0003677	BP:DNA-templated transcription, initiation;MF:sigma factor activity;MF:DNA binding;	------	------	------	------
gene0854	-	MULTISPECIES: SDR family oxidoreductase	100.339	6.64873	4.12265e-08	9.38071e-08	yes	up	ref_gene	mRNA	0	0	0.04	3.26	3.25	3.7	3.40333	0.0133333	<a target="_blank" href="https://www.ncbi.nlm.nih.gov/protein/WP_003093405.1/">WP_003093405.1</a>	MULTISPECIES: SDR family NAD(P)-dependent oxidoreductase [Pseudomonas] >NP_252787.1 short-chain dehydrogenase [Pseudomonas aeruginosa PAO1] >EAZ54428.1 hypothetical protein PACG_03010 [Pseudomonas aeruginosa C3719] >KEA18355.1 2-deoxy-D-gluconate 3-dehydrogenase [Pseudomonas aeruginosa C2159M] >KEA21880.1 2-deoxy-D-gluconate 3-dehydrogenase [Pseudomonas aeruginosa C1913C] >KEA31261.1 2-deoxy-D-gl…	PF13561.10;PF00106.29;PF01370.25;PF08659.14;PF04321.21	adh_short_C2;adh_short;Epimerase;KR;RmlD_sub_bind	Enoyl;short chain dehydrogenase;NAD dependent epimerase/dehydratase family;KR domain;RmlD substrate binding domain	<a target="_blank" href="https://www.ncbi.nlm.nih.gov/protein/sp|C0KTJ6|GATDH_CERSP;/">sp|C0KTJ6|GATDH_CERSP;</a>	Galactitol 2-dehydrogenase;	COG1028	I:Lipid transport and metabolism	GO:0030497;GO:0000166;GO:0004316;GO:0016616;GO:0016491	BP:fatty acid elongation;MF:nucleotide binding;MF:3-oxoacyl-[acyl-carrier-protein] reductas;MF:oxidoreductase activity, acting on the CH-OH group of donors, NAD or NADP as acceptor;MF:oxidoreductase activity;	------	------	------	------
gene2320	-	MULTISPECIES: DUF1427 family protein	97.064	6.60086	5.802e-08	1.30292e-07	yes	up	ref_gene	mRNA	0	0	0.22	14.74	20.97	15.37	17.0267	0.0733333	<a target="_blank" href="https://www.ncbi.nlm.nih.gov/protein/WP_003101509.1/">WP_003101509.1</a>	MULTISPECIES: DUF1427 family protein [Pseudomonas] >EAZ53119.1 hypothetical protein PACG_01612 [Pseudomonas aeruginosa C3719] >EOQ78973.1 hypothetical protein K652_19555 [Pseudomonas aeruginosa VRFPA02] >EVT85560.1 XapX domain-containing protein [Pseudomonas aeruginosa VRFPA09] >KEA14263.1 hypothetical protein Y905_25535 [Pseudomonas aeruginosa C2159M] >KEA20867.1 hypothetical protein BH78_28690 …	PF07235.15	DUF1427	Protein of unknown function	------	------	COG4317	F:Nucleotide transport and metabolism	------	------	------	------	------	------
gene2822	-	MULTISPECIES: DUF6285 domain-containing protein	71.518	6.16023	1.30862e-06	2.66028e-06	yes	up	ref_gene	mRNA	0	0	0	3.84	5.33	6.34	5.17	0	<a target="_blank" href="https://www.ncbi.nlm.nih.gov/protein/WP_023081697.1/">WP_023081697.1</a>	MULTISPECIES: DUF6285 domain-containing protein [Pseudomonas] >KFB16446.1 acyl-CoA dehydrogenase [Pseudomonas aeruginosa PGPR2] >SSV53955.1 Uncharacterised protein [Acinetobacter baumannii] >ALY39078.1 acyl-CoA dehydrogenase [Pseudomonas aeruginosa] >ALZ04647.1 acyl-CoA dehydrogenase [Pseudomonas aeruginosa] >AXL83568.1 Acyl-CoA dehydrogenase [Pseudomonas aeruginosa]	PF19802.3	DUF6285	Domain of unknown function	------	------	COG3173	R:General function prediction only	------	------	------	------	------	------
gene1051	-	MULTISPECIES: DUF4123 domain-containing protein	70.79	6.14548	1.48737e-06	3.00981e-06	yes	up	ref_gene	mRNA	0	0	0	1.48	2.19	2.72	2.13	0	<a target="_blank" href="https://www.ncbi.nlm.nih.gov/protein/CEI03605.1/">CEI03605.1</a>	hypothetical protein PAMH19_1135 [Pseudomonas aeruginosa]	PF13503.10	DUF4123	Domain of unknown function	------	------	------	------	------	------	------	------	------	------
gene2662	ssuE	MULTISPECIES: FMN reductase	70.009	6.12947	5.86947e-07	1.22009e-06	yes	up	ref_gene	mRNA	0	0	0.06	3.2	3.09	4.08	3.45667	0.02	<a target="_blank" href="https://www.ncbi.nlm.nih.gov/protein/WP_003089470.1;AltName: Full=FMN reductase [Pseudomonas aeruginosa PAO1] >EAZ52804.1 NADH-dependent FMN reductase MsuE [Pseudomonas aeruginosa C3719] >EOQ79334.1 NADH-dependent FMN reductase MsuE [Pseudomonas aeruginosa VRFPA02] >EQL40470.1 FMN reductase [Pseudomonas aeruginosa VRFPA03] >ESR72110.1 FMN reductase [Pseudomonas aeruginosa…	P)H-dependent FMN reductase [Enterobacter cloacae] >SCZ17559.1 NAD(P)H-dependent FAD/FMN reductase [Acinetobacter baumannii] >SVJ77602.1 FMN reductase [Klebsiella pneumoniae] >HCL2590542.1 FMN reductase [Pseudomonas aeruginosa C40A] >HCL2631078.1 FMN reductase [Pseudomonas aeruginosa 3C2A] >HCL2714015.1 FMN reductase [Pseudomonas aeruginosa EF8E] >HCL2750012.1 FMN reductase [Pseudomonas aeruginos…	PF03358.19;PF02525.21	FMN_red;Flavodoxin_2	NADPH-dependent FMN reductase;Flavodoxin-like fold	<a target="_blank" href="https://www.ncbi.nlm.nih.gov/protein/sp|O31038|MSUE_PSEAE;/">sp|O31038|MSUE_PSEAE;</a>	FMN reductase;	COG0431	C:Energy production and conversion	GO:0016655;GO:0052873;GO:0008752	MF:oxidoreductase activity, acting on NA;MF:FMN reductas;MF:FMN reductase activity;	K00299	ssuE	map00920;map00740	Sulfur metabolism;Riboflavin metabolism
gene4375	-	MULTISPECIES: hypothetical protein	50.339	5.65361	1.97832e-05	3.65392e-05	yes	up	ref_gene	mRNA	0	0	0	7.63	2.65	6.48	5.58667	0	<a target="_blank" href="https://www.ncbi.nlm.nih.gov/protein/CDH78946.1/">CDH78946.1</a>	hypothetical protein PAMH27_4569 [Pseudomonas aeruginosa MH27]	------	------	------	------	------	------	------	------	------	------	------	------	------
gene2661	-	MULTISPECIES: hypothetical protein	42.874	5.42202	1.58786e-05	2.95215e-05	yes	up	ref_gene	mRNA	0	0	0.14	6.03	4.09	4.37	4.83	0.0466667	<a target="_blank" href="https://www.ncbi.nlm.nih.gov/protein/OWI21905.1/">OWI21905.1</a>	hypothetical protein CDC17_20215 [Pseudomonas aeruginosa] >RUA60339.1 hypothetical protein IPC1623_24325 [Pseudomonas aeruginosa] >RUD28672.1 hypothetical protein IPC1385_16080 [Pseudomonas aeruginosa] >HBP1681548.1 hypothetical protein [Pseudomonas aeruginosa] >HBP5321652.1 hypothetical protein [Pseudomonas aeruginosa]	------	------	------	------	------	------	------	------	------	------	------	------	------
gene5706	-	MULTISPECIES: hypothetical protein	42.208	5.39945	4.7988e-05	8.54165e-05	yes	up	ref_gene	mRNA	0	0	0	2.12	1.55	2.11	1.92667	0	<a target="_blank" href="https://www.ncbi.nlm.nih.gov/protein/WP_003114450.1/">WP_003114450.1</a>	MULTISPECIES: hypothetical protein [Pseudomonas] >NP_254091.1 hypothetical protein PA5404 [Pseudomonas aeruginosa PAO1] >EOQ76601.1 hypothetical protein K652_32809 [Pseudomonas aeruginosa VRFPA02] >KEA23705.1 hypothetical protein BH79_30715 [Pseudomonas aeruginosa C0324C] >KFB20936.1 hypothetical protein PGPR2_30910 [Pseudomonas aeruginosa PGPR2] >MBQ9381660.1 hypothetical protein [Pseudomonas sp…	------	------	------	------	------	------	------	------	------	------	------	------	------
gene5688	lcdH	MULTISPECIES: L-carnitine dehydrogenase	41.379	5.37081	1.07103e-09	2.71157e-09	yes	up	ref_gene	mRNA	0.06	0	0.03	3.3	1.83	3.03	2.72	0.03	<a target="_blank" href="https://www.ncbi.nlm.nih.gov/protein/KJJ11929.1/">KJJ11929.1</a>	3-hydroxybutyryl-CoA dehydrogenase [Pseudomonas aeruginosa]	PF02737.22;PF00725.26	3HCDH_N;3HCDH	3-hydroxyacyl-CoA dehydrogenase, NAD binding domain;3-hydroxyacyl-CoA dehydrogenase, C-terminal domain	<a target="_blank" href="https://www.ncbi.nlm.nih.gov/protein/sp|Q9HTH8|LCDH_PSEAE;/">sp|Q9HTH8|LCDH_PSEAE;</a>	L-carnitine dehydrogenase OS=Pseudomonas aeruginosa;	COG1250	I:Lipid transport and metabolism	GO:0006631;GO:0042413;GO:0005737;GO:0047728;GO:0070403;GO:0016491	BP:fatty acid metabolic process;BP:carnitine catabolic process;CC:cytoplasm;MF:carnitine 3-dehydrogenase activity;MF:NAD+ binding;MF:oxidoreductase activity;	K17735	lcdH	------	------
gene4500	gspM	MULTISPECIES: type II secretion system protein GspM	39.752	5.31296	7.20515e-07	1.48575e-06	yes	up	ref_gene	mRNA	0	0.06	0.06	3.79	3.25	3.54	3.52667	0.04	<a target="_blank" href="https://www.ncbi.nlm.nih.gov/protein/WP_003123065.1/">WP_003123065.1</a>	MULTISPECIES: type II secretion system protein GspM [Pseudomonas] >SSV47907.1 General secretion pathway, M protein [Acinetobacter baumannii] >HCL2592130.1 type II secretion system protein M [Pseudomonas aeruginosa C40A] >HCL2631896.1 type II secretion system protein M [Pseudomonas aeruginosa 3C2A] >HCL2789361.1 type II secretion system protein M [Pseudomonas aeruginosa 1BAE] >HCL2792787.1 type II…	PF04612.16	T2SSM	Type II secretion system	------	------	COG3149	U:Intracellular trafficking, secretion, and vesicular transport	GO:0015628;GO:0016020;GO:0015627	BP:protein secretion by the type II secretion system;CC:membrane;CC:type II protein secretion system complex;	K02462	gspM	map03070;map05111	Bacterial secretion system;Biofilm formation - Vibrio cholerae
gene0522	nirC	MULTISPECIES: cytochrome c55X	39.014	5.28593	2.90001e-05	5.26191e-05	yes	up	ref_gene	mRNA	0.2	0	0	6.37	3.9	5.85	5.37333	0.0666667	<a target="_blank" href="https://www.ncbi.nlm.nih.gov/protein/WP_112217481.1/">WP_112217481.1</a>	cytochrome c [Pseudomonas aeruginosa] >SPY59676.1 c-type cytochrome [Pseudomonas aeruginosa]	PF13442.10	Cytochrome_CBB3	Cytochrome C oxidase, cbb3-type, subunit III	<a target="_blank" href="https://www.ncbi.nlm.nih.gov/protein/sp|Q51479|NIRC_PSEAE;/">sp|Q51479|NIRC_PSEAE;</a>	Cytochrome c55X OS=Pseudomonas aeruginosa;	COG2010	C:Energy production and conversion	GO:0042597;GO:0046872;GO:0020037;GO:0009055	CC:periplasmic space;MF:metal ion binding;MF:heme binding;MF:electron carrier activity;	K19344	nirC	------	------
gene5107	-	MULTISPECIES: hypothetical protein	34.534	5.10995	0.000197306	0.000331435	yes	up	ref_gene	mRNA	0	0	0	13.75	6.53	14.84	11.7067	0	<a target="_blank" href="https://www.ncbi.nlm.nih.gov/protein/WP_016253946.1/">WP_016253946.1</a>	MULTISPECIES: hypothetical protein [Pseudomonas] >KFB20474.1 hypothetical protein PGPR2_27775 [Pseudomonas aeruginosa PGPR2] >SCY94680.1 Uncharacterised protein [Acinetobacter baumannii] >HCL2711629.1 hypothetical protein [Pseudomonas aeruginosa EF8E] >HCL2750428.1 hypothetical protein [Pseudomonas aeruginosa 449A] >AHH48775.1 hypothetical protein AI22_07765 [Pseudomonas aeruginosa YL84]	------	------	------	------	------	------	------	------	------	------	------	------	------
gene2938	-	MULTISPECIES: MFS transporter	33.791	5.07856	8.96847e-09	2.13832e-08	yes	up	ref_gene	mRNA	0	0.02	0.04	1.49	1.44	1.72	1.55	0.02	<a target="_blank" href="https://www.ncbi.nlm.nih.gov/protein/VFT47411.1/">VFT47411.1</a>	major facilitator superfamily transporter [Pseudomonas aeruginosa]	PF07690.20;PF00083.28	MFS_1;Sugar_tr	Major Facilitator Superfamily;Sugar	<a target="_blank" href="https://www.ncbi.nlm.nih.gov/protein/sp|O51798|MMLH_CUPPJ;/">sp|O51798|MMLH_CUPPJ;</a>	Probable 4-methylmuconolactone transporter OS=Cupriavidus pinatubonensis;	COG2814	G:Carbohydrate transport and metabolism	GO:0046942;GO:0016020;GO:0005886;GO:0022857;GO:0046943	BP:carboxylic acid transport;CC:membrane;CC:plasma membrane;MF:transmembrane transporter activity;MF:carboxylic acid transmembrane transporter activity;	------	------	------	------
gene3200	-	DUF1272 domain-containing protein	32.853	5.03795	0.000246159	0.000410487	yes	up	ref_gene	mRNA	0	0	0	6.55	7.26	3.93	5.91333	0	<a target="_blank" href="https://www.ncbi.nlm.nih.gov/protein/WP_034014578.1/">WP_034014578.1</a>	DUF1272 domain-containing protein [Pseudomonas aeruginosa] >EKY1197937.1 DUF1272 domain-containing protein [Pseudomonas aeruginosa] >MBI7173734.1 DUF1272 domain-containing protein [Pseudomonas aeruginosa] >MBI7984474.1 DUF1272 domain-containing protein [Pseudomonas aeruginosa] >MBI8360481.1 DUF1272 domain-containing protein [Pseudomonas aeruginosa] >MCS7527572.1 DUF1272 domain-containing protein …	PF06906.15	DUF1272	Protein of unknown function	<a target="_blank" href="https://www.ncbi.nlm.nih.gov/protein/sp|P42878|Y2474_RHIME;/">sp|P42878|Y2474_RHIME;</a>	Uncharacterized protein R02474 OS=Rhizobium meliloti;	COG3813	S:Function unknown	------	------	K09984	------	------	------
gene2354	-	MULTISPECIES: psl/pyoverdine operon transcriptional regulator PpyR	32.489	5.02188	0.000247236	0.000412172	yes	up	ref_gene	mRNA	0	0	0	8.1	6.24	6.12	6.82	0	<a target="_blank" href="https://www.ncbi.nlm.nih.gov/protein/WP_003090502.1/">WP_003090502.1</a>	MULTISPECIES: psl/pyoverdine operon transcriptional regulator PpyR [Gammaproteobacteria] >NP_251353.1 psl and pyoverdine operon regulator PpyR [Pseudomonas aeruginosa PAO1] >EAZ53087.1 hypothetical protein PACG_01577 [Pseudomonas aeruginosa C3719] >EOQ78999.1 hypothetical protein K652_19375 [Pseudomonas aeruginosa VRFPA02] >EVT85594.1 psl and pyoverdine operon regulator, PpyR [Pseudomonas aerugin…	------	------	------	------	------	------	------	GO:0016020	CC:membrane;	------	------	------	------
gene3092	-	MULTISPECIES: hypothetical protein	32.082	5.00368	3.8285e-06	7.48501e-06	yes	up	ref_gene	mRNA	0	0	0.12	2.85	2.72	2.92	2.83	0.04	<a target="_blank" href="https://www.ncbi.nlm.nih.gov/protein/WP_003111321.1/">WP_003111321.1</a>	MULTISPECIES: hypothetical protein [Pseudomonas] >EAZ52483.1 hypothetical protein PACG_00921 [Pseudomonas aeruginosa C3719] >KFB19073.1 hypothetical protein PGPR2_18130 [Pseudomonas aeruginosa PGPR2] >SAJ31787.1 Uncharacterised protein [Enterobacter cloacae] >SSV52826.1 Uncharacterised protein [Acinetobacter baumannii] >HCL2591913.1 adhesin [Pseudomonas aeruginosa C40A] >HCL2781616.1 adhesin [Pse…	------	------	------	------	------	------	------	------	------	------	------	------	------
gene1376	paaF	enoyl-CoA hydratase	29.875	4.90087	1.05946e-12	3.26394e-12	yes	up	ref_gene	mRNA	0.11	0	0.07	3.81	3.84	3.83	3.82667	0.06	<a target="_blank" href="https://www.ncbi.nlm.nih.gov/protein/WP_174706853.1/">WP_174706853.1</a>	enoyl-CoA hydratase [Pseudomonas aeruginosa] >MBH4008225.1 enoyl-CoA hydratase [Pseudomonas aeruginosa] >MCV4371848.1 enoyl-CoA hydratase [Pseudomonas aeruginosa] >MDI9787475.1 enoyl-CoA hydratase [Pseudomonas aeruginosa] >QKR34796.1 enoyl-CoA hydratase [Pseudomonas aeruginosa] >HBO4258852.1 enoyl-CoA hydratase [Pseudomonas aeruginosa]	PF00378.24;PF16113.9	ECH_1;ECH_2	Enoyl-CoA hydratase/isomerase;Enoyl-CoA hydratase/isomerase	<a target="_blank" href="https://www.ncbi.nlm.nih.gov/protein/sp|Q1ZXF1|ECHM_DICDI;/">sp|Q1ZXF1|ECHM_DICDI;</a>	Probable enoyl-CoA hydratase, mitochondrial OS=Dictyostelium discoideum OX=44689 GN=echs1 PE=3 SV=1;	COG1024	I:Lipid transport and metabolism	------	------	K01692	paaF	map00310;map00640;map00650;map00907;map00627;map00930;map00380;map00362;map00360;map00071;map00280;map00410	Lysine degradation;Propanoate metabolism;Butanoate metabolism;Pinene, camphor and geraniol degradation;Aminobenzoate degradation;Caprolactam degradation;Tryptophan metabolism;Benzoate degradation;Phenylalanine metabolism;Fatty acid degradation;Valine, leucine and isoleucine degradation;beta-Alanine metabolism
gene3590	-	heme-binding protein	28.713	4.84365	3.35689e-10	8.77562e-10	yes	up	ref_gene	mRNA	0.08	0.08	0.16	7.14	5.9	6.62	6.55333	0.106667	<a target="_blank" href="https://www.ncbi.nlm.nih.gov/protein/WP_003082743.1/">WP_003082743.1</a>	MULTISPECIES: heme-binding protein [Pseudomonas] >EAZ51892.1 conserved hypothetical protein [Pseudomonas aeruginosa C3719] >HCL2589047.1 heme-binding protein [Pseudomonas aeruginosa C40A] >HCL2778574.1 heme-binding protein [Pseudomonas aeruginosa AC9A] >HCL2794719.1 heme-binding protein [Pseudomonas aeruginosa 7D9A] >ABJ10517.1 conserved hypothetical protein [Pseudomonas aeruginosa UCBPP-PA14]	PF03928.18	HbpS-like	Haem degrading protein HbpS-like	<a target="_blank" href="https://www.ncbi.nlm.nih.gov/protein/sp|Q8ZNR5|PDUO_SALTY;/">sp|Q8ZNR5|PDUO_SALTY;</a>	Corrinoid adenosyltransferase PduO OS=Salmonella typhimurium;	COG3193	T:Signal transduction mechanisms	------	------	------	------	------	------
gene1763	-	MULTISPECIES: glycosyltransferase family 1 protein	27.995	4.80707	3.09464e-14	1.03546e-13	yes	up	ref_gene	mRNA	0	0.03	0.14	3.26	3.2	3.26	3.24	0.0566667	<a target="_blank" href="https://www.ncbi.nlm.nih.gov/protein/WP_003114817.1/">WP_003114817.1</a>	MULTISPECIES: glycosyltransferase family 1 protein [Pseudomonas] >SVK34691.1 glycosyl transferase [Acinetobacter baumannii] >HCL2592353.1 glycosyltransferase family 1 protein [Pseudomonas aeruginosa C40A] >HCL2714216.1 glycosyltransferase family 1 protein [Pseudomonas aeruginosa EF8E] >HCL2763590.1 glycosyltransferase family 1 protein [Pseudomonas aeruginosa 449A] >HCL2795500.1 glycosyltransferas…	PF13692.10;PF13439.10;PF00534.24;PF20706.1;PF13579.10	Glyco_trans_1_4;Glyco_transf_4;Glycos_transf_1;GT4-conflict;Glyco_trans_4_4	Glycosyl transferases group 1;Glycosyltransferase Family 4;Glycosyl transferases group 1;Family 4 Glycosyltransferase in conflict systems;Glycosyl transferase 4-like domain	<a target="_blank" href="https://www.ncbi.nlm.nih.gov/protein/sp|P9WMY4|MGTA_MYCTO;/">sp|P9WMY4|MGTA_MYCTO;</a>	GDP-mannose-dependent alpha-mannosyltransferase OS=Mycobacterium tuberculosis;	COG0438	M:Cell wall/membrane/envelope biogenesis	GO:0016757	MF:transferase activity, transferring glycosyl groups;	------	------	------	------
gene4901	-	MULTISPECIES: spore coat U domain-containing protein	27.943	4.8044	5.80358e-10	1.49194e-09	yes	up	ref_gene	mRNA	0	0.19	0.06	4.9	4.25	5.41	4.85333	0.0833333	<a target="_blank" href="https://www.ncbi.nlm.nih.gov/protein/WP_003117437.1/">WP_003117437.1</a>	MULTISPECIES: spore coat U domain-containing protein [Pseudomonas] >EAZ56053.1 hypothetical protein PACG_04766 [Pseudomonas aeruginosa C3719] >ESR67817.1 Spore coat protein U [Pseudomonas aeruginosa VRFPA05] >SCY87511.1 putative secreted protein [Acinetobacter baumannii] >HCL2714365.1 spore coat U domain-containing protein [Pseudomonas aeruginosa EF8E] >HCL2751100.1 spore coat U domain-containing…	PF05229.19	SCPU	Spore Coat Protein U domain	------	------	COG5430	W:Extracellular structures	------	------	------	------	------	------
gene1123	-	hypothetical protein	27.915	4.80296	0.000595413	0.000957495	yes	up	ref_gene	mRNA	0	0	0	2.52	3.21	3.47	3.06667	0	<a target="_blank" href="https://www.ncbi.nlm.nih.gov/protein/ERY48333.1/">ERY48333.1</a>	hypothetical protein Q059_00464 [Pseudomonas aeruginosa BL05]	------	------	------	------	------	------	------	------	------	------	------	------	------
gene2616	-	MULTISPECIES: hypothetical protein	27.715	4.7926	0.00062426	0.00100128	yes	up	ref_gene	mRNA	0	0	0	2.33	2.19	3.13	2.55	0	<a target="_blank" href="https://www.ncbi.nlm.nih.gov/protein/WP_003089624.1/">WP_003089624.1</a>	MULTISPECIES: hypothetical protein [Pseudomonas] >NP_251095.1 hypothetical protein PA2405 [Pseudomonas aeruginosa PAO1] >EQL40399.1 hypothetical protein M770_16525 [Pseudomonas aeruginosa VRFPA03] >ESR71942.1 hypothetical protein T266_06550 [Pseudomonas aeruginosa VRFPA05] >EVT85813.1 hypothetical protein Z046_14250 [Pseudomonas aeruginosa VRFPA09] >KFB18749.1 hypothetical protein PGPR2_15540 [Ps…	------	------	------	------	------	------	------	------	------	------	------	------	------
gene1475	-	MULTISPECIES: hypothetical protein	27.425	4.77744	0	0	yes	up	ref_gene	mRNA	51.86	50.48	62.31	3118.02	3174.16	3186.14	3159.44	54.8833	<a target="_blank" href="https://www.ncbi.nlm.nih.gov/protein/WP_003092052.1/">WP_003092052.1</a>	MULTISPECIES: hypothetical protein [Gammaproteobacteria] >NP_252186.1 hypothetical protein PA3496 [Pseudomonas aeruginosa PAO1] >EAZ53882.1 hypothetical protein PACG_02425 [Pseudomonas aeruginosa C3719] >EOQ78156.1 hypothetical protein K652_24341 [Pseudomonas aeruginosa VRFPA02] >EQL39521.1 leucyl-tRNA synthetase [Pseudomonas aeruginosa VRFPA03] >ESR72442.1 leucyl-tRNA synthetase [Pseudomonas aer…	------	------	------	------	------	------	------	GO:0004812	MF:aminoacyl-tRNA ligase activity;	------	------	------	------
gene2746	-	MULTISPECIES: monooxygenase PumA	26.591	4.73286	2.36911e-83	3.54505e-82	yes	up	ref_gene	mRNA	1.27	1.86	2	93.88	92.94	98.08	94.9667	1.71	<a target="_blank" href="https://www.ncbi.nlm.nih.gov/protein/WP_003089304.1/">WP_003089304.1</a>	MULTISPECIES: monooxygenase PumA [Pseudomonas] >EAZ52727.1 hypothetical protein PACG_01184 [Pseudomonas aeruginosa C3719] >EOQ79425.1 hypothetical protein K652_16862 [Pseudomonas aeruginosa VRFPA02] >EQL40535.1 hypothetical protein M770_15950 [Pseudomonas aeruginosa VRFPA03] >KEA09571.1 hypothetical protein BH78_23790 [Pseudomonas aeruginosa C1913C] >KEA16634.1 hypothetical protein Y905_22580 [Ps…	PF03992.20	ABM	Antibiotic biosynthesis monooxygenase	------	------	------	------	GO:0004497	MF:monooxygenase activity;	------	------	------	------
gene2296	fecR	MULTISPECIES: FecR domain-containing protein	26.341	4.71925	2.04911e-09	5.07759e-09	yes	up	ref_gene	mRNA	0.06	0.06	0	2.12	3.11	1.9	2.37667	0.04	<a target="_blank" href="https://www.ncbi.nlm.nih.gov/protein/WP_021204890.1/">WP_021204890.1</a>	MULTISPECIES: FecR domain-containing protein [Pseudomonas] >AHB55539.1 membrane protein [Pseudomonas aeruginosa MTB-1] >AWF57407.1 fecR family protein [Pseudomonas aeruginosa] >AWF67743.1 fecR family protein [Pseudomonas aeruginosa] >AYQ81891.1 DUF4880 domain-containing protein [Pseudomonas aeruginosa] >AYR13763.1 DUF4880 domain-containing protein [Pseudomonas aeruginosa]	PF04773.17;PF16220.9	FecR;DUF4880	FecR protein;Domain of unknown function	<a target="_blank" href="https://www.ncbi.nlm.nih.gov/protein/sp|P23485|FECR_ECOLI;/">sp|P23485|FECR_ECOLI;</a>	Ferric citrate uptake sigma factor regulator FecR OS=Escherichia coli;	COG3712;COG3712	P:Inorganic ion transport and metabolism;T:Signal transduction mechanisms	------	------	K07165	fecR	map02020	Two-component system
novel0095	-	MULTISPECIES: hypothetical protein [Gammaproteobacteria]	25.615	4.6789	3.78602e-53	3.58309e-52	yes	up	novel_gene	unknown	12.23	8.17	14.03	579.72	642.39	684.01	635.373	11.4767	<a target="_blank" href="https://www.ncbi.nlm.nih.gov/protein/WP_003092052.1/">WP_003092052.1</a>	MULTISPECIES: hypothetical protein [Gammaproteobacteria] >NP_252186.1 hypothetical protein PA3496 [Pseudomonas aeruginosa PAO1] >EAZ53882.1 hypothetical protein PACG_02425 [Pseudomonas aeruginosa C3719] >EOQ78156.1 hypothetical protein K652_24341 [Pseudomonas aeruginosa VRFPA02] >EQL39521.1 leucyl-tRNA synthetase [Pseudomonas aeruginosa VRFPA03] >ESR72442.1 leucyl-tRNA synthetase [Pseudomonas aer…	------	------	------	------	------	------	------	GO:0004812	MF:aminoacyl-tRNA ligase activity;	------	------	------	------
gene3564	moaD	MoaD/ThiS family protein	25.35	4.66389	2.09687e-05	3.8625e-05	yes	up	ref_gene	mRNA	0.5	0	0.4	14.2	17.2	15.15	15.5167	0.3	<a target="_blank" href="https://www.ncbi.nlm.nih.gov/protein/WP_079392824.1/">WP_079392824.1</a>	MoaD/ThiS family protein [Pseudomonas aeruginosa] >MBX5578920.1 MoaD/ThiS family protein [Pseudomonas aeruginosa] >MCQ9734020.1 MoaD/ThiS family protein [Pseudomonas aeruginosa] >TER81660.1 MoaD/ThiS family protein [Pseudomonas aeruginosa] >HBO4450264.1 MoaD/ThiS family protein [Pseudomonas aeruginosa] >HCE6034179.1 MoaD/ThiS family protein [Pseudomonas aeruginosa]	PF02597.24	ThiS	ThiS family	------	------	COG1977	H:Coenzyme transport and metabolism	------	------	K03636	moaD	map04122	Sulfur relay system
gene0719	pchB	MULTISPECIES: isochorismate lyase PchB	24.857	4.6356	2.65094e-05	4.83126e-05	yes	up	ref_gene	mRNA	0	0	0.57	12.84	8.69	9.94	10.49	0.19	<a target="_blank" href="https://www.ncbi.nlm.nih.gov/protein/AOX24869.1/">AOX24869.1</a>	salicylate biosynthesis protein PchB [Pseudomonas aeruginosa] >GAA15234.1 salicylate biosynthesis protein PchB [Pseudomonas aeruginosa NCMG1179] >AOX31107.1 salicylate biosynthesis protein PchB [Pseudomonas aeruginosa] >AOX37491.1 salicylate biosynthesis protein PchB [Pseudomonas aeruginosa] >APB55194.1 salicylate biosynthesis protein PchB [Pseudomonas aeruginosa]	PF01817.25	CM_2	Chorismate mutase type II	<a target="_blank" href="https://www.ncbi.nlm.nih.gov/protein/sp|Q51507|PCHB_PSEAE;/">sp|Q51507|PCHB_PSEAE;</a>	Isochorismate pyruvate lyase OS=Pseudomonas aeruginosa;	COG1605	E:Amino acid transport and metabolism	------	------	K04782	pchB	map01053	Biosynthesis of siderophore group nonribosomal peptides
gene4729	rlpA	MULTISPECIES: septal ring lytic transglycosylase RlpA family protein	23.979	4.58367	3.07587e-05	5.56628e-05	yes	up	ref_gene	mRNA	0.25	0	0	4.09	3.63	4.41	4.04333	0.0833333	<a target="_blank" href="https://www.ncbi.nlm.nih.gov/protein/WP_003106540.1/">WP_003106540.1</a>	MULTISPECIES: septal ring lytic transglycosylase RlpA family protein [Pseudomonas] >KFB20204.1 rare lipoprotein A [Pseudomonas aeruginosa PGPR2] >MBQ9381462.1 septal ring lytic transglycosylase RlpA family protein [Pseudomonas sp.] >SSV46421.1 rare lipoprotein A [Acinetobacter baumannii] >SVJ61036.1 rare lipoprotein A [Klebsiella pneumoniae] >HCL2909165.1 septal ring lytic transglycosylase RlpA f…	PF03330.22	DPBB_1	Lytic transglycolase	<a target="_blank" href="https://www.ncbi.nlm.nih.gov/protein/sp|Q8YSZ4|RLPA_NOSS1;/">sp|Q8YSZ4|RLPA_NOSS1;</a>	Probable endolytic peptidoglycan transglycosylase RlpA OS=Nostoc sp.;	COG0797	M:Cell wall/membrane/envelope biogenesis	GO:0071555;GO:0000270;GO:0008932	BP:cell wall organization;BP:peptidoglycan metabolic process;MF:lytic endotransglycosylase activity;	K03642	rlpA	------	------
gene3180	gspC	pilus assembly protein PilZ	23.882	4.57788	4.73336e-09	1.14669e-08	yes	up	ref_gene	mRNA	0	0.11	0.11	3.78	3.5	4.16	3.81333	0.0733333	<a target="_blank" href="https://www.ncbi.nlm.nih.gov/protein/WP_058141053.1/">WP_058141053.1</a>	type II secretion system protein N [Pseudomonas aeruginosa] >AUA84041.1 pilus assembly protein PilZ [Pseudomonas aeruginosa] >AUA90132.1 pilus assembly protein PilZ [Pseudomonas aeruginosa] >EKV4566969.1 pilus assembly protein PilZ [Pseudomonas aeruginosa] >KSD30604.1 pilus assembly protein PilZ [Pseudomonas aeruginosa] >MBH8873308.1 pilus assembly protein PilZ [Pseudomonas aeruginosa]	PF11356.12	T2SSC	Type II secretion system protein C	------	------	------	------	------	------	K02452	gspC	map03070;map05111	Bacterial secretion system;Biofilm formation - Vibrio cholerae
gene0863	hpaC	MULTISPECIES: 4-hydroxyphenylacetate 3-monooxygenase, reductase component	23.276	4.54075	5.86632e-07	1.21985e-06	yes	up	ref_gene	mRNA	0.08	0	0.15	3.16	4.64	3.1	3.63333	0.0766667	<a target="_blank" href="https://www.ncbi.nlm.nih.gov/protein/RCM62589.1/">RCM62589.1</a>	4-hydroxyphenylacetate 3-monooxygenase reductase component [Pseudomonas aeruginosa] >RCM68804.1 4-hydroxyphenylacetate 3-monooxygenase reductase component [Pseudomonas aeruginosa] >RCM74565.1 4-hydroxyphenylacetate 3-monooxygenase reductase component [Pseudomonas aeruginosa] >RCM79264.1 4-hydroxyphenylacetate 3-monooxygenase reductase component [Pseudomonas aeruginosa] >RCN21019.1 4-hydroxyphenyl…	PF01613.22	Flavin_Reduct	Flavin reductase like domain	<a target="_blank" href="https://www.ncbi.nlm.nih.gov/protein/sp|Q9HWT6|HPAC_PSEAE;/">sp|Q9HWT6|HPAC_PSEAE;</a>	4-hydroxyphenylacetate 3-monooxygenase reductase component OS=Pseudomonas aeruginosa;	COG1853	C:Energy production and conversion	GO:0042537;GO:0019439;GO:0004497;GO:0051287;GO:0016646;GO:0016651;GO:0010181;GO:0016491	BP:benzene-containing compound metabolic process;BP:aromatic compound catabolic process;MF:monooxygenase activity;MF:NAD binding;MF:oxidoreductase activity, acting on the CH-NH group of donors, NAD or NADP as acceptor;MF:oxidoreductase activity, acting on NA;MF:FMN binding;MF:oxidoreductase activity;	K00484	hpaC	map00740;map00350	Riboflavin metabolism;Tyrosine metabolism
gene5099	gtrB	glycosyltransferase family 2 protein	22.741	4.50724	2.10356e-12	6.35077e-12	yes	up	ref_gene	mRNA	0	0.06	0.12	2.98	2.91	2.87	2.92	0.06	<a target="_blank" href="https://www.ncbi.nlm.nih.gov/protein/WP_058179889.1/">WP_058179889.1</a>	glycosyltransferase family 2 protein [Pseudomonas aeruginosa] >KSC21006.1 glycosyltransferase [Pseudomonas aeruginosa]	PF00535.30;PF13641.10	Glycos_transf_2;Glyco_tranf_2_3	Glycosyl transferase family 2;Glycosyltransferase like family 2	<a target="_blank" href="https://www.ncbi.nlm.nih.gov/protein/sp|Q55487|Y501_SYNY3;/">sp|Q55487|Y501_SYNY3;</a>	Uncharacterized glycosyltransferase sll0501 OS=Synechocystis sp.;	COG0463	M:Cell wall/membrane/envelope biogenesis	GO:0005886;GO:0016740	CC:plasma membrane;MF:transferase activity;	K20534	gtrB	------	------
gene1591	phnH	MULTISPECIES: phosphonate C-P lyase system protein PhnH	22.607	4.49867	6.52231e-07	1.34964e-06	yes	up	ref_gene	mRNA	0.06	0	0.11	2.45	2.72	3.05	2.74	0.0566667	<a target="_blank" href="https://www.ncbi.nlm.nih.gov/protein/WP_003113122.1/">WP_003113122.1</a>	MULTISPECIES: phosphonate C-P lyase system protein PhnH [Pseudomonas] >NP_252069.1 carbon-phosphorus lyase complex subunit [Pseudomonas aeruginosa PAO1] >EAZ53781.1 conserved hypothetical protein [Pseudomonas aeruginosa C3719] >EOQ78236.1 carbon-phosphorus lyase complex subunit [Pseudomonas aeruginosa VRFPA02] >MBQ9380389.1 phosphonate C-P lyase system protein PhnH [Pseudomonas sp.] >QFZ63421.1 p…	PF05845.16	PhnH	Bacterial phosphonate metabolism protein	<a target="_blank" href="https://www.ncbi.nlm.nih.gov/protein/sp|P16686|PHNH_ECOLI;/">sp|P16686|PHNH_ECOLI;</a>	Alpha-D-ribose 1-methylphosphonate 5-triphosphate synthase subunit PhnH OS=Escherichia coli;	COG3625	P:Inorganic ion transport and metabolism	GO:0019634;GO:0016829;GO:0016740	BP:organic phosphonate metabolic process;MF:lyase activity;MF:transferase activity;	K06165	phnH	map00440	Phosphonate and phosphinate metabolism
gene3085	acpD	MULTISPECIES: FMN-dependent NADH-azoreductase AzoR2	21.566	4.43069	1.62397e-21	7.76792e-21	yes	up	ref_gene	mRNA	0.34	0.14	0.09	9.78	9.51	6.93	8.74	0.19	<a target="_blank" href="https://www.ncbi.nlm.nih.gov/protein/WP_003088332.1/">WP_003088332.1</a>	MULTISPECIES: FMN-dependent NADH-azoreductase AzoR2 [Pseudomonas] >EAZ52490.1 conserved hypothetical protein [Pseudomonas aeruginosa C3719] >EOQ79764.1 azoreductase [Pseudomonas aeruginosa VRFPA02] >KEA16333.1 FMN-dependent NADH-azoreductase [Pseudomonas aeruginosa C2159M] >KEA28679.1 FMN-dependent NADH-azoreductase [Pseudomonas aeruginosa C0324C] >KFB19067.1 azoreductase [Pseudomonas aeruginosa …	PF02525.21;PF03358.19	Flavodoxin_2;FMN_red	Flavodoxin-like fold;NADPH-dependent FMN reductase	<a target="_blank" href="https://www.ncbi.nlm.nih.gov/protein/sp|Q9I2E2|AZOR2_PSEAE;/">sp|Q9I2E2|AZOR2_PSEAE;</a>	FMN-dependent NADH:quinone oxidoreductase 2 OS=Pseudomonas aeruginosa;	COG1182	C:Energy production and conversion	GO:0016655;GO:0010181;GO:0009055;GO:0016652;GO:0016491	MF:oxidoreductase activity, acting on NA;MF:FMN binding;MF:electron carrier activity;MF:oxidoreductase activity, acting on NA;MF:oxidoreductase activity;	K01118	acpD	------	------
gene2073	-	ABC transporter ATP-binding protein	21.531	4.42835	6.00195e-12	1.76293e-11	yes	up	ref_gene	mRNA	0	0.13	0.12	3.94	3.67	3.79	3.8	0.0833333	<a target="_blank" href="https://www.ncbi.nlm.nih.gov/protein/WP_034014796.1/">WP_034014796.1</a>	ABC transporter ATP-binding protein [Pseudomonas aeruginosa] >EKY1196280.1 ABC transporter ATP-binding protein [Pseudomonas aeruginosa] >KSF12811.1 histidinol phosphatase [Pseudomonas aeruginosa] >MBG5858317.1 ABC transporter ATP-binding protein [Pseudomonas aeruginosa] >MBG6292442.1 ABC transporter ATP-binding protein [Pseudomonas aeruginosa] >MBH3970131.1 ABC transporter ATP-binding protein [Ps…	PF00005.31;PF13304.10;PF13191.10;PF02463.23	ABC_tran;AAA_21;AAA_16;SMC_N	ABC transporter;AAA domain, putative AbiEii toxin, Type IV TA system;AAA ATPase domain;RecF/RecN/SMC N terminal domain	<a target="_blank" href="https://www.ncbi.nlm.nih.gov/protein/sp|P07821|FHUC_ECOLI;/">sp|P07821|FHUC_ECOLI;</a>	Iro;	COG1120;COG1120	P:Inorganic ion transport and metabolism;H:Coenzyme transport and metabolism	GO:0005524;GO:0016887	MF:ATP binding;MF:ATPase activity;	K02013	------	------	------
gene2941	-	allophanate hydrolase subunit 1	21.218	4.40721	2.71371e-08	6.24376e-08	yes	up	ref_gene	mRNA	0.05	0.05	0.09	2.19	3.23	3.01	2.81	0.0633333	<a target="_blank" href="https://www.ncbi.nlm.nih.gov/protein/WP_033946523.1/">WP_033946523.1</a>	allophanate hydrolase subunit 1 [Pseudomonas aeruginosa] >EKB9361024.1 allophanate hydrolase subunit 1 [Pseudomonas aeruginosa] >EKF6909760.1 allophanate hydrolase subunit 1 [Pseudomonas aeruginosa] >EKJ2547451.1 allophanate hydrolase subunit 1 [Pseudomonas aeruginosa] >EKU8669713.1 allophanate hydrolase subunit 1 [Pseudomonas aeruginosa] >EKY1198719.1 allophanate hydrolase subunit 1 [Pseudomonas…	PF02682.20	CT_C_D	Carboxyltransferase domain, subdomain C and D	<a target="_blank" href="https://www.ncbi.nlm.nih.gov/protein/sp|P60495|PXPB_BACSU;/">sp|P60495|PXPB_BACSU;</a>	5-oxoprolinase subunit B OS=Bacillus subtilis;	COG2049	E:Amino acid transport and metabolism	------	------	------	------	------	------
gene2150	emrB	MULTISPECIES: MFS transporter	21.009	4.39292	6.32641e-22	3.07126e-21	yes	up	ref_gene	mRNA	0.1	0.06	0.03	2.99	2.7	2.85	2.84667	0.0633333	<a target="_blank" href="https://www.ncbi.nlm.nih.gov/protein/WP_012613928.1/">WP_012613928.1</a>	MULTISPECIES: MFS transporter [Pseudomonas] >AHB55392.1 DSBA oxidoreductase [Pseudomonas aeruginosa MTB-1] >AHC64868.1 DSBA oxidoreductase [Pseudomonas aeruginosa LES431] >AHK83165.1 DSBA oxidoreductase [Pseudomonas aeruginosa LESlike5] >AHK89067.1 DSBA oxidoreductase [Pseudomonas aeruginosa LESlike7] >AHK94985.1 DSBA oxidoreductase [Pseudomonas aeruginosa LES400]	PF07690.20	MFS_1	Major Facilitator Superfamily	<a target="_blank" href="https://www.ncbi.nlm.nih.gov/protein/sp|P0AEJ1|EMRB_ECO57;/">sp|P0AEJ1|EMRB_ECO57;</a>	Multidrug export protein EmrB OS=Escherichia coli O157:H7 OX=83334 GN=emrB PE=3 SV=1;	COG2814	G:Carbohydrate transport and metabolism	GO:0016020;GO:0022857	CC:membrane;MF:transmembrane transporter activity;	K03446	emrB	------	------
gene0867	hemL	MULTISPECIES: aspartate aminotransferase family protein	20.956	4.38932	2.23869e-18	9.28532e-18	yes	up	ref_gene	mRNA	0.02	0.04	0.13	3.11	2.56	2.94	2.87	0.0633333	<a target="_blank" href="https://www.ncbi.nlm.nih.gov/protein/WP_003118214.1/">WP_003118214.1</a>	MULTISPECIES: aspartate aminotransferase family protein [Pseudomonas] >EAZ54418.1 hypothetical protein PACG_03000 [Pseudomonas aeruginosa C3719] >KEA21890.1 aminotransferase [Pseudomonas aeruginosa C1913C] >KEA30715.1 aminotransferase [Pseudomonas aeruginosa C0324C] >KFB17381.1 aminotransferase [Pseudomonas aeruginosa PGPR2] >QFZ62772.1 aspartate aminotransferase family protein [Pseudomonas aerug…	PF00202.25	Aminotran_3	Aminotransferase class-III	<a target="_blank" href="https://www.ncbi.nlm.nih.gov/protein/sp|Q47LB3|GSA_THEFY;/">sp|Q47LB3|GSA_THEFY;</a>	Glutamate-1-semialdehyde 2,1-aminomutase OS=Thermobifida fusca;	COG0001	H:Coenzyme transport and metabolism	GO:0006807;GO:0071704;GO:0042286;GO:0008483;GO:0030170	BP:nitrogen compound metabolic process;BP:organic substance metabolic process;MF:glutamate-1-semialdehyde 2,1-aminomutase activity;MF:transaminase activity;MF:pyridoxal phosphate binding;	K01845	hemL	map00860	Porphyrin metabolism
gene0992	-	conserved hypothetical protein	20.449	4.35397	4.89488e-63	5.52014e-62	yes	up	ref_gene	mRNA	0.6	0.26	0.8	25.13	23.75	23.33	24.07	0.553333	<a target="_blank" href="https://www.ncbi.nlm.nih.gov/protein/EAZ60090.1/">EAZ60090.1</a>	conserved hypothetical protein [Pseudomonas aeruginosa 2192] >ERV93352.1 hypothetical protein Q041_00315 [Pseudomonas aeruginosa BWHPSA028] >EZO40682.1 hypothetical protein AJ60_04432 [Pseudomonas aeruginosa 3573] >MBB4848668.1 hypothetical protein [Pseudomonas aeruginosa] >VTP95221.1 Uncharacterised protein [Pseudomonas aeruginosa]	PF20125.3	DUF6515	Family of unknown function	------	------	------	------	------	------	------	------	------	------
gene2295	-	sigma-70 family RNA polymerase sigma factor	20.301	4.3435	0.000102202	0.000176576	yes	up	ref_gene	mRNA	0.08	0.07	0	1.88	1.79	2.67	2.11333	0.05	<a target="_blank" href="https://www.ncbi.nlm.nih.gov/protein/WP_021204889.1/">WP_021204889.1</a>	sigma-70 family RNA polymerase sigma factor [Pseudomonas aeruginosa] >AYW59714.1 sigma-70 family RNA polymerase sigma factor [Pseudomonas aeruginosa] >EIU3606632.1 sigma-70 family RNA polymerase sigma factor [Pseudomonas aeruginosa] >EIU3814742.1 sigma-70 family RNA polymerase sigma factor [Pseudomonas aeruginosa] >EIU3821097.1 sigma-70 family RNA polymerase sigma factor [Pseudomonas aeruginosa] …	PF08281.16;PF04545.20;PF04542.18	Sigma70_r4_2;Sigma70_r4;Sigma70_r2	Sigma-70, region 4;Sigma-70, region 4;Sigma-70 region 2	<a target="_blank" href="https://www.ncbi.nlm.nih.gov/protein/sp|P23484|FECI_ECOLI;/">sp|P23484|FECI_ECOLI;</a>	Ferric citrate uptake sigma factor FecI OS=Escherichia coli;	COG1595	K:Transcription	------	------	K23514	fecI	map02020	Two-component system
gene5104	-	MULTISPECIES: hypothetical protein	20.1	4.32913	0.00354432	0.00525778	yes	up	ref_gene	mRNA	0	0	0	7.11	3.57	5.09	5.25667	0	<a target="_blank" href="https://www.ncbi.nlm.nih.gov/protein/WP_003104324.1/">WP_003104324.1</a>	MULTISPECIES: hypothetical protein [Pseudomonas] >NP_253510.1 hypothetical protein PA4823 [Pseudomonas aeruginosa PAO1] >EAZ55897.1 hypothetical protein PACG_04597 [Pseudomonas aeruginosa C3719] >KEA11738.1 hypothetical protein BH78_08350 [Pseudomonas aeruginosa C1913C] >KEA19898.1 hypothetical protein Y905_14370 [Pseudomonas aeruginosa C2159M] >KEA31595.1 hypothetical protein BH79_03465 [Pseudom…	------	------	------	------	------	------	------	------	------	------	------	------	------
gene3355	-	LcrR family type III secretion system chaperone PcrR	19.62	4.29424	2.64285e-06	5.24079e-06	yes	up	ref_gene	mRNA	0.11	0.11	0.11	4.68	3.61	5.12	4.47	0.11	<a target="_blank" href="https://www.ncbi.nlm.nih.gov/protein/OKO36422.1/">OKO36422.1</a>	low calcium response locus protein D [Pseudomonas aeruginosa]	PF09621.14	LcrR	Type III secretion system regulator	<a target="_blank" href="https://www.ncbi.nlm.nih.gov/protein/sp|P69959|LCRR_YERPE;/">sp|P69959|LCRR_YERPE;</a>	Low calcium response locus protein R OS=Yersinia pestis OX=632 GN=lcrR PE=4 SV=1;	------	------	------	------	------	------	------	------
gene2910	smtA	MULTISPECIES: metallothionein	19.468	4.28304	0.000125715	0.000214914	yes	up	ref_gene	mRNA	0.68	0	0.53	18.23	14.34	16.2	16.2567	0.403333	<a target="_blank" href="https://www.ncbi.nlm.nih.gov/protein/WP_003100805.1/">WP_003100805.1</a>	MULTISPECIES: metallothionein [Pseudomonas] >NP_250830.1 metallothionein [Pseudomonas aeruginosa PAO1] >EAZ52607.1 hypothetical protein PACG_01054 [Pseudomonas aeruginosa C3719] >KFB18934.1 metallothionein [Pseudomonas aeruginosa PGPR2] >QFZ64603.1 metallothionein [Pseudomonas aeruginosa PA99] >SAJ30964.1 Prokaryotic metallothionein [Enterobacter cloacae] >SCY79822.1 Prokaryotic metallothionein […	PF02069.20	Metallothio_Pro	Prokaryotic metallothionein	<a target="_blank" href="https://www.ncbi.nlm.nih.gov/protein/sp|J2EKT7|MT_PSEFQ;/">sp|J2EKT7|MT_PSEFQ;</a>	Metallothionein OS=Pseudomonas fluorescens;	------	------	GO:0046872	MF:metal ion binding;	K21904	smtA	------	------
gene1360	potA	MULTISPECIES: ABC transporter ATP-binding protein	19.023	4.2497	6.11395e-11	1.67557e-10	yes	up	ref_gene	mRNA	0.05	0.05	0.05	2.5	1.84	2.07	2.13667	0.05	<a target="_blank" href="https://www.ncbi.nlm.nih.gov/protein/WP_079383898.1/">WP_079383898.1</a>	ABC transporter ATP-binding protein [Pseudomonas aeruginosa] >HBO6812386.1 ABC transporter ATP-binding protein [Pseudomonas aeruginosa] >HCW0374066.1 ABC transporter ATP-binding protein [Pseudomonas aeruginosa] >HCW0793873.1 ABC transporter ATP-binding protein [Pseudomonas aeruginosa] >HCW0798076.1 ABC transporter ATP-binding protein [Pseudomonas aeruginosa]	PF00005.31;PF08402.14;PF13401.10	ABC_tran;TOBE_2;AAA_22	ABC transporter;TOBE domain;AAA domain	<a target="_blank" href="https://www.ncbi.nlm.nih.gov/protein/sp|Q9HY19|POTA2_PSEAE;/">sp|Q9HY19|POTA2_PSEAE;</a>	Spermidine/putrescine import ATP-binding protein PotA 2 OS=Pseudomonas aeruginosa;	COG3842	E:Amino acid transport and metabolism	GO:0043190;GO:0015417;GO:0016887;GO:0005524	CC:ATP-binding cassett;MF:polyamine-transporting ATPase activity;MF:ATPase activity;MF:ATP binding;	K11072	potA	map02010	ABC transporters
novel0112	-	Spy/CpxP family protein refolding chaperone [Pseudomonas aeruginosa]	19.01	4.24869	2.35124e-290	1.68961e-288	yes	up	novel_gene	unknown	4.69	4.83	6.59	216.13	205.15	226.34	215.873	5.37	<a target="_blank" href="https://www.ncbi.nlm.nih.gov/protein/WP_134260454.1/">WP_134260454.1</a>	Spy/CpxP family protein refolding chaperone [Pseudomonas aeruginosa] >TEP58353.1 LTXXQ domain protein [Pseudomonas aeruginosa]	------	------	------	------	------	COG3678	O:Posttranslational modification, protein turnover, chaperones	------	------	K06006	cpxP	------	------
gene3128	-	MULTISPECIES: cupin domain-containing protein	18.09	4.17713	6.26748e-06	1.20664e-05	yes	up	ref_gene	mRNA	0	0	0.53	7.67	5.57	7.57	6.93667	0.176667	<a target="_blank" href="https://www.ncbi.nlm.nih.gov/protein/WP_003088200.1/">WP_003088200.1</a>	MULTISPECIES: cupin domain-containing protein [Pseudomonas] >NP_250607.1 hypothetical protein PA1917 [Pseudomonas aeruginosa PAO1] >EOQ79726.1 hypothetical protein K652_14747 [Pseudomonas aeruginosa VRFPA02] >ESR67432.1 hypothetical protein T266_31395 [Pseudomonas aeruginosa VRFPA05] >EVT86172.1 cupin [Pseudomonas aeruginosa VRFPA09] >KEA16300.1 hypothetical protein Y905_20685 [Pseudomonas aerugi…	PF05899.16;PF07883.15	Cupin_3;Cupin_2	EutQ-like cupin domain;Cupin domain	------	------	COG3450	R:General function prediction only	------	------	K06995	------	------	------
gene0240	exuT	MULTISPECIES: MFS transporter	17.745	4.14932	5.76936e-28	3.32289e-27	yes	up	ref_gene	mRNA	0.1	0.12	0.09	4.04	3.71	3.99	3.91333	0.103333	<a target="_blank" href="https://www.ncbi.nlm.nih.gov/protein/WP_003101861.1/">WP_003101861.1</a>	MULTISPECIES: MFS transporter [Pseudomonas] >NP_248932.1 major facilitator superfamily transporter [Pseudomonas aeruginosa PAO1] >EAZ54964.1 hypothetical protein PACG_03601 [Pseudomonas aeruginosa C3719] >EQL43880.1 membrane protein [Pseudomonas aeruginosa VRFPA03] >KEA18935.1 membrane protein [Pseudomonas aeruginosa C2159M] >KEA24183.1 membrane protein [Pseudomonas aeruginosa C0324C] >SAJ20757.1…	PF07690.20	MFS_1	Major Facilitator Superfamily	<a target="_blank" href="https://www.ncbi.nlm.nih.gov/protein/sp|P0AA79|EXUT_ECO57;/">sp|P0AA79|EXUT_ECO57;</a>	Hexuronate transporter OS=Escherichia coli O157:H7 OX=83334 GN=exuT PE=3 SV=2;	COG2271	G:Carbohydrate transport and metabolism	GO:0016020;GO:0022857;GO:0015134	CC:membrane;MF:transmembrane transporter activity;MF:hexuronate transmembrane transporter activity;	K08191	exuT	------	------
gene1448	gesA	MULTISPECIES: multidrug efflux RND transporter periplasmic adaptor subunit MexP	17.532	4.13195	7.92335e-19	3.36307e-18	yes	up	ref_gene	mRNA	0.02	0.12	0.14	3.98	3.43	3.25	3.55333	0.0933333	<a target="_blank" href="https://www.ncbi.nlm.nih.gov/protein/WP_003119548.1/">WP_003119548.1</a>	MULTISPECIES: multidrug efflux RND transporter periplasmic adaptor subunit MexP [Pseudomonas] >NP_252213.1 resistance-nodulation-cell division (RND) efflux membrane fusion protein [Pseudomonas aeruginosa PAO1] >EAZ53890.1 hypothetical protein PACG_02434 [Pseudomonas aeruginosa C3719] >KFB17855.1 transporter [Pseudomonas aeruginosa PGPR2] >MBQ9381083.1 multidrug efflux RND transporter periplasmic …	PF16576.9;PF13533.10;PF13437.10	HlyD_D23;Biotin_lipoyl_2;HlyD_3	Barrel-sandwich domain of CusB or HlyD membrane-fusion;Biotin-lipoyl like;HlyD family secretion protein	<a target="_blank" href="https://www.ncbi.nlm.nih.gov/protein/sp|P0AE07|ACRA_ECO57;/">sp|P0AE07|ACRA_ECO57;</a>	Multidrug efflux pump subunit AcrA OS=Escherichia coli O157:H7 OX=83334 GN=acrA PE=3 SV=1;	COG0845;COG0845	M:Cell wall/membrane/envelope biogenesis;V:Defense mechanisms	GO:0042221;GO:0046677;GO:0051301;GO:0005886;GO:0022857	BP:response to chemical;BP:response to antibiotic;BP:cell division;CC:plasma membrane;MF:transmembrane transporter activity;	K19595	gesA	------	------
gene1679	-	MULTISPECIES: hypothetical protein	17.309	4.11347	0.00679077	0.00978023	yes	up	ref_gene	mRNA	0	0	0	7.02	9.95	6.53	7.83333	0	<a target="_blank" href="https://www.ncbi.nlm.nih.gov/protein/KJJ10000.1/">KJJ10000.1</a>	hypothetical protein HMPREF3150_06239 [Pseudomonas aeruginosa]	PF09720.14	Unstab_antitox	Putative addiction module component	------	------	------	------	------	------	------	------	------	------
gene2063	hipO	MULTISPECIES: M20 family metallopeptidase	17.301	4.11274	1.99677e-14	6.75425e-14	yes	up	ref_gene	mRNA	0.14	0.05	0.02	2.99	2.41	2.37	2.59	0.07	<a target="_blank" href="https://www.ncbi.nlm.nih.gov/protein/WP_003114014.1/">WP_003114014.1</a>	MULTISPECIES: M20 aminoacylase family protein [Pseudomonas] >NP_251612.1 hydrolase [Pseudomonas aeruginosa PAO1] >EOQ78655.1 hydrolase [Pseudomonas aeruginosa VRFPA02] >ESR70041.1 amidohydrolase [Pseudomonas aeruginosa VRFPA05] >KEA17243.1 amidohydrolase [Pseudomonas aeruginosa C2159M] >KFB18319.1 amidohydrolase [Pseudomonas aeruginosa PGPR2] >QFZ63783.1 amidohydrolase [Pseudomonas aeruginosa PA9…	PF01546.32;PF07687.18	Peptidase_M20;M20_dimer	Peptidase family M20/M25/M40;Peptidase dimerisation domain	<a target="_blank" href="https://www.ncbi.nlm.nih.gov/protein/sp|P45493|HIPO_CAMJE;/">sp|P45493|HIPO_CAMJE;</a>	Hippurate hydrolase OS=Campylobacter jejuni subsp. jejuni serotype O:2;	COG1473	R:General function prediction only	GO:1901564;GO:0016787	BP:organonitrogen compound metabolic process;MF:hydrolase activity;	K01451	hipO	------	------
gene0853	oprB	MULTISPECIES: carbohydrate porin	17.293	4.11212	9.41444e-16	3.44471e-15	yes	up	ref_gene	mRNA	0.02	0.02	0.15	2.59	2.14	2.42	2.38333	0.0633333	<a target="_blank" href="https://www.ncbi.nlm.nih.gov/protein/WP_003093407.1/">WP_003093407.1</a>	MULTISPECIES: carbohydrate porin [Pseudomonas] >NP_252788.1 hypothetical protein PA4099 [Pseudomonas aeruginosa PAO1] >EOQ77410.1 hypothetical protein K652_28328 [Pseudomonas aeruginosa VRFPA02] >EQL39060.1 OprB family carbohydrate-selective porin [Pseudomonas aeruginosa VRFPA03] >EVT84356.1 OprB family carbohydrate-selective porin [Pseudomonas aeruginosa VRFPA09] >KEA21879.1 porin [Pseudomonas a…	PF04966.16	OprB	Carbohydrate-selective porin, OprB family	------	------	COG3659	M:Cell wall/membrane/envelope biogenesis	GO:0008643;GO:0016020;GO:0015288	BP:carbohydrate transport;CC:membrane;MF:porin activity;	K07267	oprB	------	------
gene4485	-	MULTISPECIES: peptidylprolyl isomerase	17.185	4.10306	1.4598e-11	4.17085e-11	yes	up	ref_gene	mRNA	0.03	0.09	0.09	2.6	2.38	3.04	2.67333	0.07	<a target="_blank" href="https://www.ncbi.nlm.nih.gov/protein/GLE84819.1/">GLE84819.1</a>	peptidylprolyl isomerase [Pseudomonas aeruginosa] >GLF70851.1 peptidylprolyl isomerase [Pseudomonas aeruginosa] >CDH72839.1 hypothetical protein P38_4631 [Pseudomonas aeruginosa MH38]	PF13145.10;PF00639.25;PF13616.10	Rotamase_2;Rotamase;Rotamase_3	PPIC-type PPIASE domain;PPIC-type PPIASE domain;PPIC-type PPIASE domain	<a target="_blank" href="https://www.ncbi.nlm.nih.gov/protein/sp|Q81TU1|PRSA2_BACAN;/">sp|Q81TU1|PRSA2_BACAN;</a>	Foldase protein PrsA 2 OS=Bacillus anthracis OX=1392 GN=prsA2 PE=1 SV=1;	COG0760	O:Posttranslational modification, protein turnover, chaperones	GO:0016853;GO:0003755	MF:isomerase activity;MF:peptidyl-prolyl cis-trans isomerase activity;	K01802	------	------	------
gene3790	lhpM	MULTISPECIES: amino acid ABC transporter permease	17.174	4.10215	3.87555e-10	1.00719e-09	yes	up	ref_gene	mRNA	0.05	0.05	0.21	4.16	3.33	3.94	3.81	0.103333	<a target="_blank" href="https://www.ncbi.nlm.nih.gov/protein/WP_012614358.1/">WP_012614358.1</a>	MULTISPECIES: amino acid ABC transporter permease [Pseudomonas] >KEA16085.1 ABC transporter permease [Pseudomonas aeruginosa C2159M] >HCL2778646.1 amino acid ABC transporter permease [Pseudomonas aeruginosa AC9A] >AHC66698.1 ABC transporter permease [Pseudomonas aeruginosa LES431] >AHC78266.1 ABC transporter, membrane spanning protein [Pseudomonas aeruginosa SCV20265] >AHK84926.1 ABC transporter …	PF00528.26	BPD_transp_1	Binding-protein-dependent transport system inner membrane component	<a target="_blank" href="https://www.ncbi.nlm.nih.gov/protein/sp|P0AFT3|TCYL_ECOL6;/">sp|P0AFT3|TCYL_ECOL6;</a>	L-cystine transport system permease protein TcyL OS=Escherichia coli O6:H1;	COG0765	E:Amino acid transport and metabolism	------	------	K23062	lhpM	map02010	ABC transporters
gene0848	-	MULTISPECIES: ferric reductase-like transmembrane domain-containing protein	17.047	4.09142	3.32721e-07	7.03943e-07	yes	up	ref_gene	mRNA	0.04	0.04	0.08	1.79	1.74	2.25	1.92667	0.0533333	<a target="_blank" href="https://www.ncbi.nlm.nih.gov/protein/WP_003113021.1/">WP_003113021.1</a>	MULTISPECIES: ferric reductase-like transmembrane domain-containing protein [Pseudomonas] >NP_252792.1 hypothetical protein PA4103 [Pseudomonas aeruginosa PAO1] >EAZ54433.1 hypothetical protein PACG_03016 [Pseudomonas aeruginosa C3719] >EOQ77353.1 hypothetical protein K652_28358 [Pseudomonas aeruginosa VRFPA02] >KEA18361.1 membrane protein [Pseudomonas aeruginosa C2159M] >KEA21874.1 membrane prot…	------	------	------	------	------	COG2717	C:Energy production and conversion	GO:0016020	CC:membrane;	------	------	------	------
gene5166	-	MULTISPECIES: cytochrome b/b6 domain-containing protein	17.043	4.09112	1.051e-05	1.98387e-05	yes	up	ref_gene	mRNA	0	0.12	0.06	1.8	2.17	2.27	2.08	0.06	<a target="_blank" href="https://www.ncbi.nlm.nih.gov/protein/WP_003095511.1/">WP_003095511.1</a>	MULTISPECIES: cytochrome b/b6 domain-containing protein [Pseudomonas] >KEA19840.1 thioredoxin reductase [Pseudomonas aeruginosa C2159M] >SCY93890.1 Ni/Fe-hydrogenase, b-type cytochrome subunit [Acinetobacter baumannii] >HCL2593455.1 cytochrome b/b6 domain-containing protein [Pseudomonas aeruginosa C40A] >HCL2711743.1 cytochrome b/b6 domain-containing protein [Pseudomonas aeruginosa EF8E] >HCL2751…	PF01292.24	Ni_hydr_CYTB	Prokaryotic cytochrome b561	<a target="_blank" href="https://www.ncbi.nlm.nih.gov/protein/sp|G8QM62|YEDZ1_AZOOP;/">sp|G8QM62|YEDZ1_AZOOP;</a>	Putative protein-methionine-sulfoxide reductase subunit YedZ1 OS=Azospira oryzae;	COG4117	P:Inorganic ion transport and metabolism	GO:0022904;GO:0005886;GO:0005506;GO:0020037;GO:0009055	BP:respiratory electron transport chain;CC:plasma membrane;MF:iron ion binding;MF:heme binding;MF:electron carrier activity;	------	------	------	------
gene4849	mexC	Resistance-Nodulation-Cell Division (RND) multidrug efflux membrane fusion protein MexC precursor	16.826	4.07265	1.49387e-15	5.40837e-15	yes	up	ref_gene	mRNA	0.1	0.05	0.1	2.76	3.03	3.39	3.06	0.0833333	<a target="_blank" href="https://www.ncbi.nlm.nih.gov/protein/WP_034071582.1/">WP_034071582.1</a>	multidrug efflux RND transporter periplasmic adaptor subunit MexC [Pseudomonas aeruginosa] >EKX2958607.1 multidrug efflux RND transporter periplasmic adaptor subunit MexC [Pseudomonas aeruginosa] >EKX2964267.1 multidrug efflux RND transporter periplasmic adaptor subunit MexC [Pseudomonas aeruginosa] >MCO1988383.1 multidrug efflux RND transporter periplasmic adaptor subunit MexC [Pseudomonas aerug…	PF13533.10;PF16576.9;PF00529.24;PF13437.10	Biotin_lipoyl_2;HlyD_D23;CusB_dom_1;HlyD_3	Biotin-lipoyl like;Barrel-sandwich domain of CusB or HlyD membrane-fusion;Cation efflux system protein CusB domain 1;HlyD family secretion protein	<a target="_blank" href="https://www.ncbi.nlm.nih.gov/protein/sp|P0AE07|ACRA_ECO57;/">sp|P0AE07|ACRA_ECO57;</a>	Multidrug efflux pump subunit AcrA OS=Escherichia coli O157:H7 OX=83334 GN=acrA PE=3 SV=1;	COG0845;COG0845	M:Cell wall/membrane/envelope biogenesis;V:Defense mechanisms	GO:0042221;GO:0051301;GO:0005886;GO:0022857	BP:response to chemical;BP:cell division;CC:plasma membrane;MF:transmembrane transporter activity;	K18295	mexC	------	------
gene0828	hpaG	MULTISPECIES: fumarylacetoacetate hydrolase family protein	16.766	4.06748	9.44291e-13	2.9164e-12	yes	up	ref_gene	mRNA	0.16	0.12	0.04	3.6	3.61	4.34	3.85	0.106667	<a target="_blank" href="https://www.ncbi.nlm.nih.gov/protein/WP_003101268.1/">WP_003101268.1</a>	MULTISPECIES: fumarylacetoacetate hydrolase family protein [Pseudomonas] >EAZ54451.1 conserved hypothetical protein [Pseudomonas aeruginosa C3719] >EOQ77371.1 putative 4-hydroxyphenylacetate degradation bifunctional isomerase [Pseudomonas aeruginosa VRFPA02] >KEA18379.1 2-hydroxyhepta-2,4-diene-1,7-dioate isomerase [Pseudomonas aeruginosa C2159M] >KEA21856.1 2-hydroxyhepta-2,4-diene-1,7-dioate is…	PF01557.22	FAA_hydrolase	Fumarylacetoacetate	<a target="_blank" href="https://www.ncbi.nlm.nih.gov/protein/sp|Q9RPU5|HPAG_SALDU;/">sp|Q9RPU5|HPAG_SALDU;</a>	4-hydroxyphenylacetate degradation bifunctional isomerase/decarboxylase OS=Salmonella dublin OX=98360 GN=hpaG PE=3 SV=1;	COG0179	Q:Secondary metabolites biosynthesis, transport and catabolism	GO:1901023;GO:0008704;GO:0018800	BP:4-hydroxyphenylacetate catabolic process;MF:5-carboxymethyl-2-hydroxymuconate delta-isomerase activity;MF:5-oxopent-3-ene-1,2,5-tricarboxylate decarboxylase activity;	K05921	hpaG	map00350	Tyrosine metabolism
gene0855	butB	MULTISPECIES: 2,3-butanediol dehydrogenase	16.718	4.0633	5.43535e-14	1.79341e-13	yes	up	ref_gene	mRNA	0	0.05	0.19	3.1	2.7	2.89	2.89667	0.08	<a target="_blank" href="https://www.ncbi.nlm.nih.gov/protein/WP_003118211.1/">WP_003118211.1</a>	MULTISPECIES: 2,3-butanediol dehydrogenase [Pseudomonas] >KEA21881.1 butanediol dehydrogenase [Pseudomonas aeruginosa C1913C] >KFB17372.1 butanediol dehydrogenase [Pseudomonas aeruginosa PGPR2] >QFZ62767.1 2,3-butanediol dehydrogenase [Pseudomonas aeruginosa PA99] >SST08913.1 (R,R)-butanediol dehydrogenase [Acinetobacter baumannii] >HCL2590897.1 2,3-butanediol dehydrogenase [Pseudomonas aeruginos…	PF08240.16;PF00107.30;PF16912.9;PF13602.10	ADH_N;ADH_zinc_N;Glu_dehyd_C;ADH_zinc_N_2	Alcohol dehydrogenase GroES-like domain;Zinc-binding dehydrogenase;Glucose dehydrogenase C-terminus;Zinc-binding dehydrogenase	<a target="_blank" href="https://www.ncbi.nlm.nih.gov/protein/sp|O34788|BDHA_BACSU;/">sp|O34788|BDHA_BACSU;</a>	;	COG1063;COG1063	E:Amino acid transport and metabolism;R:General function prediction only	GO:0008270;GO:0016616	MF:zinc ion binding;MF:oxidoreductase activity, acting on the CH-OH group of donors, NAD or NADP as acceptor;	K00004	butB	map00650	Butanoate metabolism
gene3621	-	MULTISPECIES: metal/formaldehyde-sensitive transcriptional repressor	16.711	4.06272	1.11336e-05	2.09454e-05	yes	up	ref_gene	mRNA	0.64	0.3	0	9.92	10.61	9.72	10.0833	0.313333	<a target="_blank" href="https://www.ncbi.nlm.nih.gov/protein/SCY35374.1/">SCY35374.1</a>	Transcriptional repressor RcnR [Acinetobacter baumannii]	PF02583.21	Trns_repr_metal	Metal-sensitive transcriptional repressor	<a target="_blank" href="https://www.ncbi.nlm.nih.gov/protein/sp|P55757|YBIOA_SERMA;/">sp|P55757|YBIOA_SERMA;</a>	Uncharacterized protein in bioA 5'region OS=Serratia marcescens OX=615 PE=3 SV=1;	COG1937	K:Transcription	------	------	------	------	------	------
gene2552	maiA	MULTISPECIES: maleylacetoacetate isomerase	16.599	4.05299	1.57066e-08	3.67955e-08	yes	up	ref_gene	mRNA	0.1	0.05	0.1	3.03	2.81	2.74	2.86	0.0833333	<a target="_blank" href="https://www.ncbi.nlm.nih.gov/protein/WP_003116881.1/">WP_003116881.1</a>	MULTISPECIES: maleylacetoacetate isomerase [Pseudomonas] >EAZ52915.1 hypothetical protein PACG_01389 [Pseudomonas aeruginosa C3719] >KEA11326.1 maleylacetoacetate isomerase [Pseudomonas aeruginosa C2159M] >SCZ15684.1 Maleylpyruvate isomerase [Acinetobacter baumannii] >AFM64857.1 putative glutathione S-transferase [Pseudomonas aeruginosa DK2] >AHA16247.1 maleylacetoacetate isomerase [Pseudomonas a…	PF13409.10;PF13417.10;PF02798.24	GST_N_2;GST_N_3;GST_N	Glutathione S-transferase, N-terminal domain;Glutathione S-transferase, N-terminal domain;Glutathione S-transferase, N-terminal domain	<a target="_blank" href="https://www.ncbi.nlm.nih.gov/protein/sp|Q9KSB2|MAAI_VIBCH;/">sp|Q9KSB2|MAAI_VIBCH;</a>	Probable maleylacetoacetate isomerase OS=Vibrio cholerae serotype O1;	COG0625	O:Posttranslational modification, protein turnover, chaperones	GO:0006559;GO:0006749;GO:0009072;GO:0005737;GO:0004364;GO:0016853;GO:0016034;GO:0050077	BP:L-phenylalanine catabolic process;BP:glutathione metabolic process;BP:aromatic amino acid family metabolic process;CC:cytoplasm;MF:glutathione transferase activity;MF:isomerase activity;MF:maleylacetoacetate isomerase activity;MF:maleylpyruvate isomerase activity;	K01800	maiA	map00350;map00643	Tyrosine metabolism;Styrene degradation
gene3028	-	MULTISPECIES: hypothetical protein	16.578	4.05124	0.00839558	0.0119194	yes	up	ref_gene	mRNA	0	0	0	4.05	7.95	6.13	6.04333	0	<a target="_blank" href="https://www.ncbi.nlm.nih.gov/protein/WP_243728059.1/">WP_243728059.1</a>	hypothetical protein, partial [Pseudomonas aeruginosa]	------	------	------	------	------	------	------	------	------	------	------	------	------
gene3335	yscK	MULTISPECIES: SctK family type III secretion system sorting platform protein PscK	16.516	4.04578	2.01503e-08	4.68859e-08	yes	up	ref_gene	mRNA	0	0.12	0.17	3.14	3.19	3.66	3.33	0.0966667	<a target="_blank" href="https://www.ncbi.nlm.nih.gov/protein/WP_003087734.1/">WP_003087734.1</a>	MULTISPECIES: SctK family type III secretion system sorting platform protein PscK [Pseudomonas] >EAZ52265.1 type III export protein PscK [Pseudomonas aeruginosa C3719] >EOQ79862.1 type III export protein PscK [Pseudomonas aeruginosa VRFPA02] >EQL41116.1 type III export protein PscK [Pseudomonas aeruginosa VRFPA03] >CDI89911.1 type III export protein PscK [Pseudomonas aeruginosa PA38182] >SAJ30311…	PF06578.16	YscK	YOP proteins translocation protein K	<a target="_blank" href="https://www.ncbi.nlm.nih.gov/protein/sp|Q01252|YSCK_YEREN;/">sp|Q01252|YSCK_YEREN;</a>	Yop proteins translocation protein K OS=Yersinia enterocolitica OX=630 GN=yscK PE=1 SV=1;	------	------	------	------	K04054	yscK	------	------
gene2725	ssuC	MULTISPECIES: ABC transporter permease	16.419	4.0373	8.20055e-14	2.67579e-13	yes	up	ref_gene	mRNA	0.12	0.19	0.04	4	4.34	3.62	3.98667	0.116667	<a target="_blank" href="https://www.ncbi.nlm.nih.gov/protein/WP_128701177.1/">WP_128701177.1</a>	ABC transporter permease [Pseudomonas aeruginosa] >RUC12928.1 ABC transporter permease [Pseudomonas aeruginosa]	PF00528.26	BPD_transp_1	Binding-protein-dependent transport system inner membrane component	<a target="_blank" href="https://www.ncbi.nlm.nih.gov/protein/sp|Q57856|Y413_METJA;/">sp|Q57856|Y413_METJA;</a>	Putative ABC transporter permease protein MJ0413 OS=Methanocaldococcus jannaschii;	COG0600	P:Inorganic ion transport and metabolism	GO:0055085;GO:0005886	BP:transmembrane transport;CC:plasma membrane;	K15554	ssuC	map02010;map00920	ABC transporters;Sulfur metabolism
gene0196	atsK	MULTISPECIES: TauD/TfdA family dioxygenase	16.337	4.03003	1.981e-12	6.00128e-12	yes	up	ref_gene	mRNA	0.07	0.17	0.03	2.93	3.3	3.05	3.09333	0.09	<a target="_blank" href="https://www.ncbi.nlm.nih.gov/protein/WP_003112660.1/">WP_003112660.1</a>	MULTISPECIES: TauD/TfdA family dioxygenase [Pseudomonas] >NP_248883.1 hypothetical protein PA0193 [Pseudomonas aeruginosa PAO1] >EAZ55011.1 hypothetical protein PACG_03650 [Pseudomonas aeruginosa C3719] >EOQ82308.1 alkylsulfatase [Pseudomonas aeruginosa VRFPA02] >KEA12654.1 taurine dioxygenase [Pseudomonas aeruginosa C1913C] >MBQ9380473.1 TauD/TfdA family dioxygenase [Pseudomonas sp.] >CDI88327.1…	PF02668.20	TauD	Taurine catabolism dioxygenase TauD, TfdA family	<a target="_blank" href="https://www.ncbi.nlm.nih.gov/protein/sp|Q9WWU5|ATSK_PSEPU;/">sp|Q9WWU5|ATSK_PSEPU;</a>	Alpha-ketoglutarate-dependent sulfate ester dioxygenase OS=Pseudomonas putida OX=303 GN=atsK PE=1 SV=1;	COG2175	Q:Secondary metabolites biosynthesis, transport and catabolism	GO:0005737;GO:0016706;GO:0051213;GO:0000908	CC:cytoplasm;MF:oxidoreductase activity, acting on paired donors, with incorporation or reduction of molecular oxygen, 2-oxoglutarate as one donor, and incorporation of one atom each of oxygen into both donors;MF:dioxygenase activity;MF:taurine dioxygenase activity;	K22303	atsK	------	------
gene1776	cpxP	Spy/CpxP family protein refolding chaperone	16.329	4.02933	0	0	yes	up	ref_gene	mRNA	20.89	25.02	19.11	766.93	724.83	719.37	737.043	21.6733	<a target="_blank" href="https://www.ncbi.nlm.nih.gov/protein/WP_134260454.1/">WP_134260454.1</a>	Spy/CpxP family protein refolding chaperone [Pseudomonas aeruginosa] >TEP58353.1 LTXXQ domain protein [Pseudomonas aeruginosa]	PF07813.16	LTXXQ	LTXXQ motif family protein	------	------	COG3678	O:Posttranslational modification, protein turnover, chaperones	------	------	K06006	cpxP	------	------
gene1772	-	MULTISPECIES: YkgJ family cysteine cluster protein	16.273	4.02438	0.000439568	0.000716763	yes	up	ref_gene	mRNA	0	0	0.3	4.38	2.4	4.01	3.59667	0.1	<a target="_blank" href="https://www.ncbi.nlm.nih.gov/protein/WP_003114826.1/">WP_003114826.1</a>	MULTISPECIES: YkgJ family cysteine cluster protein [Pseudomonas] >NP_251899.1 hypothetical protein PA3209 [Pseudomonas aeruginosa PAO1] >ESR71622.1 ferredoxin [Pseudomonas aeruginosa VRFPA05] >KEA17498.1 ferredoxin [Pseudomonas aeruginosa C2159M] >KEA21024.1 ferredoxin [Pseudomonas aeruginosa C1913C] >MBQ9378984.1 YkgJ family cysteine cluster protein [Pseudomonas sp.] >CDI91597.1 putative ferredo…	PF03692.19	CxxCxxCC	Putative zinc- or iron-chelating domain	<a target="_blank" href="https://www.ncbi.nlm.nih.gov/protein/sp|P0AAM0|YKGJ_ECO57;/">sp|P0AAM0|YKGJ_ECO57;</a>	Uncharacterized protein YkgJ OS=Escherichia coli O157:H7 OX=83334 GN=ykgJ PE=4 SV=1;	COG0727	R:General function prediction only	------	------	K06940	------	------	------
novel0011	-	malonate decarboxylase subunit alpha, partial [Pseudomonas aeruginosa]	16.132	4.01186	1.10626e-80	1.60486e-79	yes	up	novel_gene	unknown	22.27	23.32	20.65	755	725.63	751.94	744.19	22.08	<a target="_blank" href="https://www.ncbi.nlm.nih.gov/protein/WP_058169336.1/">WP_058169336.1</a>	malonate decarboxylase subunit alpha [Pseudomonas aeruginosa] >EKQ6384206.1 malonate decarboxylase subunit alpha [Pseudomonas aeruginosa] >KSI98832.1 malonate decarboxylase subunit alpha [Pseudomonas aeruginosa] >MBS4855165.1 malonate decarboxylase subunit alpha [Pseudomonas aeruginosa] >MBW0896189.1 malonate decarboxylase subunit alpha [Pseudomonas aeruginosa] >MCC0137520.1 malonate decarboxylas…	------	------	------	<a target="_blank" href="https://www.ncbi.nlm.nih.gov/protein/sp|O06924|MADA_MALRU;/">sp|O06924|MADA_MALRU;</a>	Acetyl-S-ACP:malonate ACP transferase OS=Malonomonas rubra OX=57040 GN=madA PE=1 SV=1;	COG4670	I:Lipid transport and metabolism	------	------	K13929	mdcA	------	------
gene2509	benC-xylZ	MULTISPECIES: benzoate 1,2-dioxygenase electron transfer component BenC	16.047	4.00426	1.67293e-14	5.68998e-14	yes	up	ref_gene	mRNA	0.14	0.03	0.11	4.18	2.39	3.34	3.30333	0.0933333	<a target="_blank" href="https://www.ncbi.nlm.nih.gov/protein/WP_003109537.1/">WP_003109537.1</a>	MULTISPECIES: benzoate 1,2-dioxygenase electron transfer component BenC [Pseudomonas] >NP_251206.1 toluate 1,2-dioxygenase electron transfer subunit [Pseudomonas aeruginosa PAO1] >EOQ79214.1 toluate 1,2-dioxygenase electron transfer component [Pseudomonas aeruginosa VRFPA02] >ESR67166.1 NADH oxidase [Pseudomonas aeruginosa VRFPA05] >KEA09973.1 NADH oxidase [Pseudomonas aeruginosa C1913C] >KEA1136…	PF00175.25;PF00111.31;PF00970.28	NAD_binding_1;Fer2;FAD_binding_6	Oxidoreductase NAD-binding domain;2Fe-2S iron-sulfur cluster binding domain;Oxidoreductase FAD-binding domain	<a target="_blank" href="https://www.ncbi.nlm.nih.gov/protein/sp|P23101|XYLZ_PSEPU;/">sp|P23101|XYLZ_PSEPU;</a>	Toluate 1,2-dioxygenase electron transfer component OS=Pseudomonas putida OX=303 GN=xylZ PE=3 SV=1;	COG0543;COG0543	H:Coenzyme transport and metabolism;C:Energy production and conversion	GO:0050660;GO:0051213;GO:0051537;GO:0008860;GO:0046872;GO:0016491	MF:flavin adenine dinucleotide binding;MF:dioxygenase activity;MF:2 iron, 2 sulfur cluster binding;MF:ferredoxin-NAD+ reductase activity;MF:metal ion binding;MF:oxidoreductase activity;	K05784	benC-xylZ	map00362;map00622;map00364	Benzoate degradation;Xylene degradation;Fluorobenzoate degradation
gene4457	-	MULTISPECIES: hypothetical protein	16.016	4.00141	1.69313e-05	3.14221e-05	yes	up	ref_gene	mRNA	0	0.17	0.32	5.67	5.59	5.5	5.58667	0.163333	<a target="_blank" href="https://www.ncbi.nlm.nih.gov/protein/WP_247598702.1/">WP_247598702.1</a>	hypothetical protein, partial [Pseudomonas aeruginosa]	------	------	------	------	------	------	------	------	------	------	------	------	------
gene2069	-	MULTISPECIES: LysE family translocator	15.956	3.996	3.44317e-08	7.8752e-08	yes	up	ref_gene	mRNA	0.24	0	0.06	2.88	3.5	3.75	3.37667	0.1	<a target="_blank" href="https://www.ncbi.nlm.nih.gov/protein/WP_122376513.1/">WP_122376513.1</a>	LysE family translocator [Pseudomonas aeruginosa] >RMJ94967.1 hypothetical protein IPC1261_15095 [Pseudomonas aeruginosa]	PF01810.22	LysE	LysE type translocator	<a target="_blank" href="https://www.ncbi.nlm.nih.gov/protein/sp|A6T515|EAMB_KLEP7;/">sp|A6T515|EAMB_KLEP7;</a>	Cysteine/O-acetylserine efflux protein OS=Klebsiella pneumoniae subsp. pneumoniae;	COG1280	E:Amino acid transport and metabolism	GO:0006865;GO:0033228;GO:0005886;GO:0015171	BP:amino acid transport;BP:cysteine export;CC:plasma membrane;MF:amino acid transmembrane transporter activity;	------	------	------	------
novel0073	-	Pseudolysin precursor [Klebsiella pneumoniae]	15.928	3.99351	0.00424033	0.00624231	yes	up	novel_gene	unknown	0	0	3.34	75.29	21.03	70.02	55.4467	1.11333	<a target="_blank" href="https://www.ncbi.nlm.nih.gov/protein/WP_003113835.1;AltName: Full=Neutral metalloproteinase;AltName: Full=PAE;AltName: Full=Pseudolysin;Contains: RecName: Full=Pro-elastase;Flags: Precursor [Pseudomonas aeruginosa PAO1] >EAZ54076.1 elastase LasB [Pseudomonas aeruginosa C3719] >KEA30202.1 peptidase M4 [Pseudomonas aeruginosa C0324C] >MDG0901186.1 M4 family elastase LasB [P…	MULTISPECIES: M4 family elastase LasB [Pseudomonas] >NP_252413.1 elastase LasB [Pseudomonas aeruginosa PAO1] >P14756.1 RecName: Full=Elastas;;;;;	------	------	------	<a target="_blank" href="https://www.ncbi.nlm.nih.gov/protein/sp|P14756|ELAS_PSEAE;/">sp|P14756|ELAS_PSEAE;</a>	Elastase OS=Pseudomonas aeruginosa;	COG3227	O:Posttranslational modification, protein turnover, chaperones	GO:0015628;GO:0043952;GO:0071978;GO:0006508;GO:0044010;GO:0005576;GO:0004175;GO:0004222;GO:0046872	BP:protein secretion by the type II secretion system;BP:protein transport by the Sec complex;BP:bacterial-type flagellum-dependent swarming motility;BP:proteolysis;BP:single-species biofilm formation;CC:extracellular region;MF:endopeptidase activity;MF:metalloendopeptidase activity;MF:metal ion binding;	K01399	lasB	map02024;map01503	Cationic antimicrobial peptide (CAMP) resistance
gene5686	aes	acylcarnitine hydrolase	15.785	3.98053	2.5095e-17	9.87185e-17	yes	up	ref_gene	mRNA	0.12	0.05	0.11	2.88	2.91	3.58	3.12333	0.0933333	<a target="_blank" href="https://www.ncbi.nlm.nih.gov/protein/WP_034014318.1/">WP_034014318.1</a>	acylcarnitine hydrolase [Pseudomonas aeruginosa] >MBI8357866.1 acylcarnitine hydrolase [Pseudomonas aeruginosa] >MBI9133285.1 acylcarnitine hydrolase [Pseudomonas aeruginosa] >MCV4374580.1 acylcarnitine hydrolase [Pseudomonas aeruginosa] >MDI9791651.1 acylcarnitine hydrolase [Pseudomonas aeruginosa] >RUI56858.1 alpha/beta hydrolase [Pseudomonas aeruginosa]	PF07859.17;PF20434.2;PF10340.13	Abhydrolase_3;BD-FAE;Say1_Mug180	alpha/beta hydrolase fold;BD-FAE;Steryl acetyl hydrolase	<a target="_blank" href="https://www.ncbi.nlm.nih.gov/protein/sp|P71668|LIPI_MYCTU;/">sp|P71668|LIPI_MYCTU;</a>	Esterase LipI OS=Mycobacterium tuberculosis;	COG0657	I:Lipid transport and metabolism	GO:0016787	MF:hydrolase activity;	------	------	------	------
gene0744	mexG	MULTISPECIES: multidrug efflux RND transporter inhibitory subunit MexG	15.688	3.97162	6.39965e-136	1.55708e-134	yes	up	ref_gene	mRNA	2.25	4.19	3.09	102.28	101.89	108.95	104.373	3.17667	<a target="_blank" href="https://www.ncbi.nlm.nih.gov/protein/WP_003093607.1/">WP_003093607.1</a>	MULTISPECIES: multidrug efflux RND transporter inhibitory subunit MexG [Pseudomonas] >NP_252894.1 hypothetical protein PA4205 [Pseudomonas aeruginosa PAO1] >EAZ54519.1 hypothetical protein PACG_03117 [Pseudomonas aeruginosa C3719] >EOQ77328.1 hypothetical protein K652_29148 [Pseudomonas aeruginosa VRFPA02] >EQL38939.1 DoxX family transmembrane protein [Pseudomonas aeruginosa VRFPA03] >EVT85769.1 …	PF07681.16;PF07291.15;PF02077.19;PF13564.10	DoxX;MauE;SURF4;DoxX_2	DoxX;Methylamine utilisation protein MauE;SURF4 family;DoxX-like family	------	------	COG2259	S:Function unknown	GO:0016020	CC:membrane;	K18305	mexG	------	------
gene0868	-	molybdenum cofactor biosynthesis F family protein	15.643	3.96742	5.15122e-12	1.51737e-11	yes	up	ref_gene	mRNA	0.11	0.04	0.15	3.99	3	3.01	3.33333	0.1	<a target="_blank" href="https://www.ncbi.nlm.nih.gov/protein/WP_023096452.1/">WP_023096452.1</a>	molybdenum cofactor biosynthesis F family protein [Pseudomonas aeruginosa] >EKY1198057.1 molybdenum cofactor biosynthesis F family protein [Pseudomonas aeruginosa] >ERV21543.1 hypothetical protein Q073_00199 [Pseudomonas aeruginosa BL19] >MBI8360279.1 molybdenum cofactor biosynthesis F family protein [Pseudomonas aeruginosa] >MBI9131974.1 molybdenum cofactor biosynthesis F family protein [Pseudom…	PF17409.6;PF10703.13	MoaF_C;MoaF	MoaF C-terminal domain;MoaF N-terminal domain	<a target="_blank" href="https://www.ncbi.nlm.nih.gov/protein/sp|P54796|MOAF_KLEAE;/">sp|P54796|MOAF_KLEAE;</a>	Protein MoaF OS=Klebsiella aerogenes OX=548 GN=moaF PE=1 SV=1;	------	------	------	------	------	------	------	------
gene3133	-	MULTISPECIES: sigma-70 family RNA polymerase sigma factor	15.594	3.96294	0.000567056	0.00091475	yes	up	ref_gene	mRNA	0	0	0.16	2.31	1.21	1.74	1.75333	0.0533333	<a target="_blank" href="https://www.ncbi.nlm.nih.gov/protein/WP_003088185.1/">WP_003088185.1</a>	MULTISPECIES: sigma-70 family RNA polymerase sigma factor [Pseudomonas] >NP_250602.1 ECF sigma factor FemI [Pseudomonas aeruginosa PAO1] >EAZ52447.1 hypothetical protein PACG_00884 [Pseudomonas aeruginosa C3719] >EOQ79721.1 ECF subfamily RNA polymerase sigma-70 factor [Pseudomonas aeruginosa VRFPA02] >EQL40860.1 RNA polymerase sigma factor [Pseudomonas aeruginosa VRFPA03] >ESR67437.1 RNA polymera…	PF08281.16;PF04542.18;PF04545.20;PF13384.10;PF07638.15;PF13560.10	Sigma70_r4_2;Sigma70_r2;Sigma70_r4;HTH_23;Sigma70_ECF;HTH_31	Sigma-70, region 4;Sigma-70 region 2;Sigma-70, region 4;Homeodomain-like domain;ECF sigma factor;Helix-turn-helix domain	<a target="_blank" href="https://www.ncbi.nlm.nih.gov/protein/sp|P23484|FECI_ECOLI;/">sp|P23484|FECI_ECOLI;</a>	Ferric citrate uptake sigma factor FecI OS=Escherichia coli;	COG1595	K:Transcription	GO:0015891;GO:0006355;GO:0006352;GO:0016987;GO:0003677;GO:0015344	BP:siderophore transport;BP:regulation of transcription, DNA-templated;BP:DNA-templated transcription, initiation;MF:sigma factor activity;MF:DNA binding;MF:siderophore uptake transmembrane transporter activity;	K23514	fecI	map02020	Two-component system
gene0620	-	MULTISPECIES: TraR/DksA C4-type zinc finger protein	15.561	3.95982	0.00388832	0.00574601	yes	up	ref_gene	mRNA	0	0	0.5	7.36	7.61	4.73	6.56667	0.166667	<a target="_blank" href="https://www.ncbi.nlm.nih.gov/protein/CDH68947.1/">CDH68947.1</a>	hypothetical protein P38_0622 [Pseudomonas aeruginosa MH38]	PF01258.21	zf-dskA_traR	Prokaryotic dksA/traR C4-type zinc finger	<a target="_blank" href="https://www.ncbi.nlm.nih.gov/protein/sp|P41039|YBII_ECOLI;/">sp|P41039|YBII_ECOLI;</a>	Uncharacterized protein YbiI OS=Escherichia coli;	COG1734	K:Transcription	GO:1900378;GO:0031328;GO:0008270	BP:positive regulation of secondary metabolite biosynthetic process;BP:positive regulation of cellular biosynthetic process;MF:zinc ion binding;	------	------	------	------
gene2891	-	MULTISPECIES: endonuclease/exonuclease/phosphatase family protein	15.198	3.9258	2.01197e-10	5.32505e-10	yes	up	ref_gene	mRNA	0.05	0.04	0.22	3.97	2.85	3.29	3.37	0.103333	<a target="_blank" href="https://www.ncbi.nlm.nih.gov/protein/WP_003113649.1/">WP_003113649.1</a>	MULTISPECIES: endonuclease/exonuclease/phosphatase family protein [Pseudomonas] >NP_250846.1 hypothetical protein PA2156 [Pseudomonas aeruginosa PAO1] >KEA28702.1 hypothetical protein BH79_19345 [Pseudomonas aeruginosa C0324C] >QFZ64619.1 endonuclease/exonuclease/phosphatase family protein [Pseudomonas aeruginosa PA99] >SCY79464.1 Endonuclease/Exonuclease/phosphatase family protein [Acinetobacter…	PF03372.27	Exo_endo_phos	Endonuclease/Exonuclease/phosphatase family	<a target="_blank" href="https://www.ncbi.nlm.nih.gov/protein/sp|P0AAW3|YBHP_ECO57;/">sp|P0AAW3|YBHP_ECO57;</a>	Uncharacterized protein YbhP OS=Escherichia coli O157:H7 OX=83334 GN=ybhP PE=4 SV=1;	COG3568	R:General function prediction only	GO:0004519;GO:0004527;GO:0003824	MF:endonuclease activity;MF:exonuclease activity;MF:catalytic activity;	------	------	------	------
gene0053	-	hypothetical protein	14.797	3.88721	2.27467e-29	1.3728e-28	yes	up	ref_gene	mRNA	0.08	0.11	0.12	2.93	2.98	3.65	3.18667	0.103333	<a target="_blank" href="https://www.ncbi.nlm.nih.gov/protein/WP_034014615.1/">WP_034014615.1</a>	hypothetical protein [Pseudomonas aeruginosa] >MCV4373286.1 hypothetical protein [Pseudomonas aeruginosa] >MDI9787689.1 hypothetical protein [Pseudomonas aeruginosa] >RPZ86325.1 hypothetical protein IPC544_15790 [Pseudomonas aeruginosa]	------	------	------	<a target="_blank" href="https://www.ncbi.nlm.nih.gov/protein/sp|Q9I783|Y049_PSEAE;/">sp|Q9I783|Y049_PSEAE;</a>	Uncharacterized protein PA0049 OS=Pseudomonas aeruginosa;	COG2039	O:Posttranslational modification, protein turnover, chaperones	------	------	------	------	------	------
gene3063	-	MULTISPECIES: cytochrome c-550 PedF	14.689	3.87662	2.73491e-10	7.18002e-10	yes	up	ref_gene	mRNA	0.28	0.14	0.07	4.98	4.9	5.2	5.02667	0.163333	<a target="_blank" href="https://www.ncbi.nlm.nih.gov/protein/WP_003107652.1/">WP_003107652.1</a>	MULTISPECIES: cytochrome c-550 PedF [Pseudomonas] >EAZ52510.1 cytochrome c550 [Pseudomonas aeruginosa C3719] >EOQ79782.1 cytochrome c550 [Pseudomonas aeruginosa VRFPA02] >KEA10209.1 cytochrome C [Pseudomonas aeruginosa C1913C] >KEA25847.1 cytochrome C [Pseudomonas aeruginosa C0324C] >KFB19049.1 cytochrome C [Pseudomonas aeruginosa PGPR2] >MBQ9382045.1 cytochrome c-550 PedF [Pseudomonas sp.] >SCZ1…	PF13442.10;PF00034.25	Cytochrome_CBB3;Cytochrom_C	Cytochrome C oxidase, cbb3-type, subunit III;Cytochrome c	<a target="_blank" href="https://www.ncbi.nlm.nih.gov/protein/sp|Q9I2C5|CY550_PSEAE;/">sp|Q9I2C5|CY550_PSEAE;</a>	Cytochrome c550 OS=Pseudomonas aeruginosa;	COG2010	C:Energy production and conversion	GO:0046872;GO:0020037;GO:0009055	MF:metal ion binding;MF:heme binding;MF:electron carrier activity;	------	------	------	------
gene1920	pelC	MULTISPECIES: pellicle/biofilm biosynthesis outer membrane protein PelC	14.523	3.8603	2.07546e-06	4.14689e-06	yes	up	ref_gene	mRNA	0.07	0.07	0.14	2.54	3.03	3.19	2.92	0.0933333	<a target="_blank" href="https://www.ncbi.nlm.nih.gov/protein/WP_003091288.1/">WP_003091288.1</a>	MULTISPECIES: pellicle/biofilm biosynthesis outer membrane protein PelC [Pseudomonas] >NP_251752.1 pellicle/biofilm biosynthesis outer membrane protein PelC [Pseudomonas aeruginosa PAO1] >EAZ53476.1 hypothetical protein PACG_01991 [Pseudomonas aeruginosa C3719] >EOQ78524.1 lipoprotein [Pseudomonas aeruginosa VRFPA02] >ESR70775.1 transporter [Pseudomonas aeruginosa VRFPA05] >KEA16767.1 hypothetica…	------	------	------	------	------	COG5616	T:Signal transduction mechanisms	GO:0015774;GO:0045226;GO:0044010	BP:polysaccharide transport;BP:extracellular polysaccharide biosynthetic process;BP:single-species biofilm formation;	K21008	pelC	map02025	Biofilm formation - Pseudomonas aeruginosa
gene4442	tctB	MULTISPECIES: tripartite tricarboxylate transporter TctB family protein	14.513	3.85932	0.000909054	0.00143608	yes	up	ref_gene	mRNA	0	0	0.16	2.39	1.37	1.14	1.63333	0.0533333	<a target="_blank" href="https://www.ncbi.nlm.nih.gov/protein/WP_003101933.1/">WP_003101933.1</a>	MULTISPECIES: tripartite tricarboxylate transporter TctB family protein [Pseudomonas] >EAZ56557.1 hypothetical protein PACG_05298 [Pseudomonas aeruginosa C3719] >EOQ81040.1 hypothetical protein K652_07346 [Pseudomonas aeruginosa VRFPA02] >KEA20502.1 membrane protein [Pseudomonas aeruginosa C2159M] >KEA31048.1 membrane protein [Pseudomonas aeruginosa C0324C] >KFB19976.1 membrane protein [Pseudomon…	PF07331.15	TctB	Tripartite tricarboxylate transporter TctB family	------	------	------	------	GO:0016020	CC:membrane;	K07794	tctB	map02020	Two-component system
gene3095	-	hypothetical protein	14.432	3.85125	9.36577e-10	2.38289e-09	yes	up	ref_gene	mRNA	0.18	0.04	0.09	3.98	2.02	3.4	3.13333	0.103333	<a target="_blank" href="https://www.ncbi.nlm.nih.gov/protein/WP_282414980.1/">WP_282414980.1</a>	hypothetical protein [Pseudomonas aeruginosa] >EIU1323947.1 hypothetical protein [Pseudomonas aeruginosa] >WGX40066.1 hypothetical protein P7I92_16285 [Pseudomonas aeruginosa] >HBP4659222.1 hypothetical protein [Pseudomonas aeruginosa] >HBP5608607.1 hypothetical protein [Pseudomonas aeruginosa]	------	------	------	------	------	------	------	------	------	------	------	------	------
gene4600	feoA	MULTISPECIES: ferrous iron transporter A	14.158	3.82352	0.00611651	0.00885661	yes	up	ref_gene	mRNA	0.89	0	0	11.38	8.12	5.05	8.18333	0.296667	<a target="_blank" href="https://www.ncbi.nlm.nih.gov/protein/CDH72943.1/">CDH72943.1</a>	hypothetical protein P38_4740 [Pseudomonas aeruginosa MH38] >CEI16712.1 hypothetical protein PAMH19_3803 [Pseudomonas aeruginosa]	PF04023.18	FeoA	FeoA domain	<a target="_blank" href="https://www.ncbi.nlm.nih.gov/protein/sp|P0AEL5|FEOA_ECO57;/">sp|P0AEL5|FEOA_ECO57;</a>	F;	COG1918	P:Inorganic ion transport and metabolism	GO:0046914	MF:transition metal ion binding;	K04758	feoA	------	------
gene2149	emrA	HlyD family secretion protein	14.15	3.82271	0.000180194	0.000304262	yes	up	ref_gene	mRNA	0.03	0	0.21	2.38	2.35	2.55	2.42667	0.08	<a target="_blank" href="https://www.ncbi.nlm.nih.gov/protein/WP_058010609.1/">WP_058010609.1</a>	HlyD family secretion protein [Pseudomonas aeruginosa] >KRU95256.1 disulfide bond formation protein DsbA [Pseudomonas aeruginosa] >KSC71864.1 efflux transporter periplasmic adaptor subunit [Pseudomonas aeruginosa] >KSC90932.1 efflux transporter periplasmic adaptor subunit [Pseudomonas aeruginosa] >SPY58932.1 putative secretion protein [Pseudomonas aeruginosa]	PF16576.9;PF13437.10;PF13533.10;PF00529.24	HlyD_D23;HlyD_3;Biotin_lipoyl_2;CusB_dom_1	Barrel-sandwich domain of CusB or HlyD membrane-fusion;HlyD family secretion protein;Biotin-lipoyl like;Cation efflux system protein CusB domain 1	<a target="_blank" href="https://www.ncbi.nlm.nih.gov/protein/sp|P0DPR6|EMRA_ACIBT;/">sp|P0DPR6|EMRA_ACIBT;</a>	Colistin resistance protein EmrA OS=Acinetobacter baumannii;	COG1566	V:Defense mechanisms	------	------	K03543	emrA	------	------
gene2694	-	MULTISPECIES: SfnB family sulfur acquisition oxidoreductase	14.132	3.8209	1.59094e-25	8.53472e-25	yes	up	ref_gene	mRNA	0.04	0.14	0.19	3.45	4.06	3.64	3.71667	0.123333	<a target="_blank" href="https://www.ncbi.nlm.nih.gov/protein/WP_003160291.1/">WP_003160291.1</a>	MULTISPECIES: SfnB family sulfur acquisition oxidoreductase [Pseudomonas] >ALP60360.1 SfnB family sulfur acquisition oxidoreductase [Pseudomonas aeruginosa] >ALY83472.1 SfnB family sulfur acquisition oxidoreductase [Pseudomonas aeruginosa] >ALZ13571.1 SfnB family sulfur acquisition oxidoreductase [Pseudomonas aeruginosa] >AYZ85016.1 SfnB family sulfur acquisition oxidoreductase [Pseudomonas aerug…	PF08028.15;PF02771.20;PF02770.23;PF00441.28	Acyl-CoA_dh_2;Acyl-CoA_dh_N;Acyl-CoA_dh_M;Acyl-CoA_dh_1	Acyl-CoA dehydrogenase, C-terminal domain;Acyl-CoA dehydrogenase, N-terminal domain;Acyl-CoA dehydrogenase, middle domain;Acyl-CoA dehydrogenase, C-terminal domain	<a target="_blank" href="https://www.ncbi.nlm.nih.gov/protein/sp|A0A0C6DRW4|DSZC1_RHOER;/">sp|A0A0C6DRW4|DSZC1_RHOER;</a>	Dibenzothiophene monooxygenase OS=Rhodococcus erythropolis OX=1833 GN=dszC PE=1 SV=1;	COG1960	I:Lipid transport and metabolism	GO:0033539;GO:0005737;GO:0050660;GO:0016627;GO:0016712;GO:0003995;GO:0016491	BP:fatty acid beta-oxidation using acyl-CoA dehydrogenase;CC:cytoplasm;MF:flavin adenine dinucleotide binding;MF:oxidoreductase activity, acting on the CH-CH group of donors;MF:oxidoreductase activity, acting on paired donors, with incorporation or reduction of molecular oxygen, reduced flavin or flavoprotein as one donor, and incorporation of one atom of oxygen;MF:acyl-CoA dehydrogenase activity…	------	------	------	------
gene1073	-	MULTISPECIES: tyrosine phosphatase TpbA	13.905	3.79756	1.49857e-09	3.75555e-09	yes	up	ref_gene	mRNA	0.1	0.05	0.2	2.65	3.87	4.14	3.55333	0.116667	<a target="_blank" href="https://www.ncbi.nlm.nih.gov/protein/WP_034039593.1/">WP_034039593.1</a>	MULTISPECIES: tyrosine phosphatase TpbA [Pseudomonas] >EJB8386971.1 tyrosine phosphatase TpbA [Pseudomonas aeruginosa] >KHE63789.1 protein tyrosine phosphatase [Pseudomonas aeruginosa] >KKJ43956.1 protein tyrosine phosphatase [Pseudomonas aeruginosa MRSN 321] >KSD03318.1 protein-tyrosine-phosphatase [Pseudomonas aeruginosa] >KSP81784.1 protein-tyrosine-phosphatase [Pseudomonas aeruginosa]	PF03162.17;PF13350.10;PF00782.24;PF00102.31	Y_phosphatase2;Y_phosphatase3;DSPc;Y_phosphatase	Tyrosine phosphatase family;Tyrosine phosphatase family;Dual specificity phosphatase, catalytic domain;Protein-tyrosine phosphatase	<a target="_blank" href="https://www.ncbi.nlm.nih.gov/protein/sp|Q9HXC7|TPBA_PSEAE;/">sp|Q9HXC7|TPBA_PSEAE;</a>	Dual specificity protein phosphatase TpbA OS=Pseudomonas aeruginosa;	COG2365	T:Signal transduction mechanisms	------	------	------	------	------	------
gene0201	tonB	MULTISPECIES: energy transducer TonB	13.816	3.78824	1.00622e-10	2.71548e-10	yes	up	ref_gene	mRNA	0.03	0.03	0.2	3.15	2.32	2.36	2.61	0.0866667	<a target="_blank" href="https://www.ncbi.nlm.nih.gov/protein/WP_108241011.1/">WP_108241011.1</a>	energy transducer TonB [Pseudomonas aeruginosa] >MBY9570854.1 energy transducer TonB [Pseudomonas aeruginosa] >PTV85609.1 energy transducer TonB [Pseudomonas aeruginosa]	PF03544.18;PF13103.10	TonB_C;TonB_2	Gram-negative bacterial TonB protein C-terminal;TonB C terminal	<a target="_blank" href="https://www.ncbi.nlm.nih.gov/protein/sp|Q9RMT3|TONB2_PSEAE;/">sp|Q9RMT3|TONB2_PSEAE;</a>	Protein tonB2 OS=Pseudomonas aeruginosa;	COG0810	M:Cell wall/membrane/envelope biogenesis	------	------	K03832	tonB	------	------
gene2778 (VMR32_13975)	-	MULTISPECIES: FAD-dependent oxidoreductase	13.779	3.78438	3.80885e-14	1.26552e-13	yes	up	ref_gene	mRNA	0.29	0.47	0.59	4.41	4.12	4.77	4.43333	0.45	<a target="_blank" href="https://www.ncbi.nlm.nih.gov/protein/WP_023087517.1/">WP_023087517.1</a>	MULTISPECIES: FAD-dependent oxidoreductase [Pseudomonas] >HCL2591267.1 FAD-dependent oxidoreductase [Pseudomonas aeruginosa C40A] >HCL3096975.1 FAD-dependent oxidoreductase [Pseudomonas aeruginosa AF9A] >AGV63873.1 pyridine nucleotide-disulfide oxidoreductase family protein [Pseudomonas aeruginosa c7447m] >ALU50271.1 FAD-binding dehydrogenase [Pseudomonas aeruginosa] >ALZ04601.1 FAD-binding dehyd…	PF00890.28;PF01266.28;PF12831.11;PF13450.10;PF03486.18;PF07992.18;PF01946.21;PF01134.26	FAD_binding_2;DAO;FAD_oxidored;NAD_binding_8;HI0933_like;Pyr_redox_2;Thi4;GIDA	FAD binding domain;FAD dependent oxidoreductase;FAD dependent oxidoreductase;NA;HI0933-like protein;Pyridine nucleotide-disulphide oxidoreductase;Thi4 family;Glucose inhibited division protein A	<a target="_blank" href="https://www.ncbi.nlm.nih.gov/protein/sp|P71864|3O1D_MYCTU;/">sp|P71864|3O1D_MYCTU;</a>	3-oxosteroid 1-dehydrogenase OS=Mycobacterium tuberculosis;	COG1053	C:Energy production and conversion	GO:0016491	MF:oxidoreductase activity;	------	------	------	------
novel0137	-	purine permease, partial [Pseudomonas aeruginosa]	13.715	3.77771	0.00675126	0.00972559	yes	up	novel_gene	unknown	0	0	1.56	20.35	15.17	25.99	20.5033	0.52	<a target="_blank" href="https://www.ncbi.nlm.nih.gov/protein/CRQ76038.1/">CRQ76038.1</a>	Uric acid transporter UacT [Pseudomonas aeruginosa]	------	------	------	------	------	COG2233	F:Nucleotide transport and metabolism	------	------	K24206	uacT	------	------
gene3278	nirD	MULTISPECIES: nitrite reductase small subunit NirD	13.613	3.76696	0.00112574	0.0017604	yes	up	ref_gene	mRNA	0.22	0	0.2	5.12	3.55	3.09	3.92	0.14	<a target="_blank" href="https://www.ncbi.nlm.nih.gov/protein/WP_003087853.1/">WP_003087853.1</a>	MULTISPECIES: nitrite reductase small subunit NirD [Pseudomonas] >NP_250471.1 assimilatory nitrite reductase small subunit [Pseudomonas aeruginosa PAO1] >KEA09776.1 nitrite reductase [Pseudomonas aeruginosa C1913C] >HCL2794849.1 nitrite reductase small subunit NirD [Pseudomonas aeruginosa 7D9A] >AAG05169.1 assimilatory nitrite reductase small subunit [Pseudomonas aeruginosa PAO1] >AGV59558.1 nitr…	PF00355.30;PF13806.10	Rieske;Rieske_2	Rieske [2Fe-2S] domain;Rieske-like [2Fe-2S] domain	<a target="_blank" href="https://www.ncbi.nlm.nih.gov/protein/sp|P42436|NASE_BACSU;/">sp|P42436|NASE_BACSU;</a>	Assimilatory nitrite reductase [NA;	COG2146;COG2146	P:Inorganic ion transport and metabolism;Q:Secondary metabolites biosynthesis, transport and catabolism	GO:0006783;GO:0042128;GO:0046872;GO:0051537;GO:0008942	BP:heme biosynthetic process;BP:nitrate assimilation;MF:metal ion binding;MF:2 iron, 2 sulfur cluster binding;MF:nitrite reductase [NA;	K26138	nasE	map00910	Nitrogen metabolism
gene5694	-	MULTISPECIES: RidA family protein	13.415	3.74582	3.40802e-07	7.20299e-07	yes	up	ref_gene	mRNA	0.24	0	0.33	6.04	4.48	5.59	5.37	0.19	<a target="_blank" href="https://www.ncbi.nlm.nih.gov/protein/VFT41005.1/">VFT41005.1</a>	putative monooxygenase [Pseudomonas aeruginosa]	PF01042.25	Ribonuc_L-PSP	Endoribonuclease L-PSP	<a target="_blank" href="https://www.ncbi.nlm.nih.gov/protein/sp|P52758|RIDA_HUMAN;/">sp|P52758|RIDA_HUMAN;</a>	2-iminobutanoate/2-iminopropanoate deaminase OS=Homo sapiens OX=9606 GN=RIDA PE=1 SV=1;	COG0251	V:Defense mechanisms	GO:1901565;GO:0005829;GO:0016787;GO:0004497;GO:0019239	BP:organonitrogen compound catabolic process;CC:cytosol;MF:hydrolase activity;MF:monooxygenase activity;MF:deaminase activity;	------	------	------	------
gene3139	-	dienelactone hydrolase	13.385	3.74251	1.37534e-20	6.31473e-20	yes	up	ref_gene	mRNA	0.06	0.06	0.14	2.47	2.65	2.51	2.54333	0.0866667	<a target="_blank" href="https://www.ncbi.nlm.nih.gov/protein/WP_030047244.1/">WP_030047244.1</a>	dienelactone hydrolase [Pseudomonas aeruginosa] >EKW7237657.1 hypothetical protein [Pseudomonas aeruginosa] >EKX5464203.1 hypothetical protein [Pseudomonas aeruginosa] >EKY1198958.1 hypothetical protein [Pseudomonas aeruginosa] >MBG4210952.1 hypothetical protein [Pseudomonas aeruginosa] >MBH3857739.1 hypothetical protein [Pseudomonas aeruginosa]	PF03403.17	PAF-AH_p_II	Platelet-activating factor acetylhydrolase, isoform II	------	------	COG4188	R:General function prediction only	------	------	------	------	------	------
gene0234	pcaK	MULTISPECIES: 4-hydroxybenzoate transporter PcaK	13.31	3.7344	5.27607e-14	1.74271e-13	yes	up	ref_gene	mRNA	0.11	0.04	0.06	2.12	1.8	1.94	1.95333	0.07	<a target="_blank" href="https://www.ncbi.nlm.nih.gov/protein/EZN96973.1/">EZN96973.1</a>	4-hydroxybenzoate transporter, partial [Pseudomonas aeruginosa 3578] >EZN99676.1 4-hydroxybenzoate transporter, partial [Pseudomonas aeruginosa 3579]	PF07690.20;PF00083.28;PF06779.18	MFS_1;Sugar_tr;MFS_4	Major Facilitator Superfamily;Sugar;Uncharacterised MFS-type transporter YbfB	<a target="_blank" href="https://www.ncbi.nlm.nih.gov/protein/sp|Q9I6Q3|PCAK_PSEAE;/">sp|Q9I6Q3|PCAK_PSEAE;</a>	4-hydroxybenzoate transporter PcaK OS=Pseudomonas aeruginosa;	COG2814	G:Carbohydrate transport and metabolism	GO:0006935;GO:0005886;GO:0022857	BP:chemotaxis;CC:plasma membrane;MF:transmembrane transporter activity;	K08195	pcaK	------	------
gene3365	yscQ	MULTISPECIES: SctQ family type III secretion system cytoplasmic ring protein PscQ	13.273	3.73046	1.83013e-10	4.84999e-10	yes	up	ref_gene	mRNA	0.03	0.03	0.19	2.64	2.12	2.53	2.43	0.0833333	<a target="_blank" href="https://www.ncbi.nlm.nih.gov/protein/WP_031629747.1/">WP_031629747.1</a>	MULTISPECIES: SctQ family type III secretion system cytoplasmic ring protein PscQ [Pseudomonas] >EKX5465046.1 SctQ family type III secretion system cytoplasmic ring protein PscQ [Pseudomonas aeruginosa] >EZO04486.1 YscQ/HrcQ family type III secretion apparatus protein [Pseudomonas aeruginosa 3579] >EZO13976.1 YscQ/HrcQ family type III secretion apparatus protein [Pseudomonas aeruginosa 3578] >KJJ…	PF01052.24	FliMN_C	Type III flagellar switch regulator	<a target="_blank" href="https://www.ncbi.nlm.nih.gov/protein/sp|P42713|YSCQ_YERPE;/">sp|P42713|YSCQ_YERPE;</a>	Yop proteins translocation protein Q OS=Yersinia pestis OX=632 GN=yscQ PE=3 SV=1;	COG1886;COG1886	N:Cell motility;U:Intracellular trafficking, secretion, and vesicular transport	------	------	K03225	yscQ	map03070	Bacterial secretion system
gene2563	-	RHS repeat protein	13.242	3.72702	4.55148e-07	9.51882e-07	yes	up	ref_gene	mRNA	0.26	0.5	0.45	8.67	12.64	11.64	10.9833	0.403333	<a target="_blank" href="https://www.ncbi.nlm.nih.gov/protein/PAT45771.1/">PAT45771.1</a>	hypothetical protein CJU40_22715 [Pseudomonas aeruginosa] >PCA34727.1 hypothetical protein CJU41_23070 [Pseudomonas aeruginosa] >PCA40579.1 hypothetical protein CJU39_23775 [Pseudomonas aeruginosa] >RUI46571.1 RHS repeat protein [Pseudomonas aeruginosa] >HBP5078521.1 RHS repeat protein [Pseudomonas aeruginosa]	PF05593.18	RHS_repeat	RHS Repeat	------	------	COG3209	R:General function prediction only	------	------	------	------	------	------
gene5097	-	MULTISPECIES: YkgJ family cysteine cluster protein	13.232	3.72598	0.00128114	0.00199231	yes	up	ref_gene	mRNA	0.17	0	0	1.65	1.67	1.33	1.55	0.0566667	<a target="_blank" href="https://www.ncbi.nlm.nih.gov/protein/WP_003123521.1/">WP_003123521.1</a>	MULTISPECIES: YkgJ family cysteine cluster protein [Pseudomonas] >NP_253504.1 hypothetical protein PA4817 [Pseudomonas aeruginosa PAO1] >KFB20468.1 Fe-S-oxidoreductase [Pseudomonas aeruginosa PGPR2] >CDI93381.1 Fe-S-cluster oxidoreductase [Pseudomonas aeruginosa PA38182] >SST06930.1 Flagellin N-methylase [Acinetobacter baumannii] >HCL2795190.1 YkgJ family cysteine cluster protein [Pseudomonas aer…	PF03692.19	CxxCxxCC	Putative zinc- or iron-chelating domain	------	------	COG0727	R:General function prediction only	------	------	K06940	------	------	------
gene1590	phnG	MULTISPECIES: phosphonate C-P lyase system protein PhnG	13.134	3.71528	5.80535e-07	1.20798e-06	yes	up	ref_gene	mRNA	0	0	0.48	4.86	3.95	4.72	4.51	0.16	<a target="_blank" href="https://www.ncbi.nlm.nih.gov/protein/WP_003098697.1/">WP_003098697.1</a>	MULTISPECIES: phosphonate C-P lyase system protein PhnG [Pseudomonas] >NP_252070.1 hypothetical protein PA3380 [Pseudomonas aeruginosa PAO1] >EAZ53782.1 conserved hypothetical protein [Pseudomonas aeruginosa C3719] >KEA17661.1 phosphonate metabolism PhnG [Pseudomonas aeruginosa C2159M] >KEA21187.1 phosphonate metabolism PhnG [Pseudomonas aeruginosa C1913C] >KEA29680.1 phosphonate metabolism PhnG …	PF06754.16	PhnG	Phosphonate metabolism protein PhnG	<a target="_blank" href="https://www.ncbi.nlm.nih.gov/protein/sp|P16685|PHNG_ECOLI;/">sp|P16685|PHNG_ECOLI;</a>	Alpha-D-ribose 1-methylphosphonate 5-triphosphate synthase subunit PhnG OS=Escherichia coli;	COG3624	P:Inorganic ion transport and metabolism	GO:0019634;GO:0015716;GO:0016740;GO:0016829	BP:organic phosphonate metabolic process;BP:organic phosphonate transport;MF:transferase activity;MF:lyase activity;	K06166	phnG	map00440	Phosphonate and phosphinate metabolism
gene0730	-	PepSY domain-containing protein	13.093	3.71078	1.45965e-22	7.22231e-22	yes	up	ref_gene	mRNA	0.12	0.07	0.14	3.14	3.08	3.11	3.11	0.11	<a target="_blank" href="https://www.ncbi.nlm.nih.gov/protein/WP_017002555.1/">WP_017002555.1</a>	PepSY domain-containing protein [Pseudomonas aeruginosa] >HCL3098588.1 PepSY domain-containing protein [Pseudomonas aeruginosa AF9A] >ALZ89464.1 hypothetical protein APT60_03775 [Pseudomonas aeruginosa] >AXR26824.1 PepSY domain-containing protein [Pseudomonas aeruginosa] >EIU3793064.1 PepSY domain-containing protein [Pseudomonas aeruginosa] >EJB8404208.1 PepSY domain-containing protein [Pseudomon…	PF03929.20	PepSY_TM	PepSY-associated TM region	<a target="_blank" href="https://www.ncbi.nlm.nih.gov/protein/sp|P42514|Y4219_PSEAE;/">sp|P42514|Y4219_PSEAE;</a>	Uncharacterized protein PA4219 OS=Pseudomonas aeruginosa;	COG3182	S:Function unknown	------	------	------	------	------	------
gene2968	-	MULTISPECIES: 10S-dioxygenase	13.069	3.70806	6.56131e-27	3.68292e-26	yes	up	ref_gene	mRNA	0.06	0.09	0.1	2.39	2.2	2.34	2.31	0.0833333	<a target="_blank" href="https://www.ncbi.nlm.nih.gov/protein/WP_031636201.1/">WP_031636201.1</a>	10S-dioxygenase [Pseudomonas aeruginosa] >ETV54762.1 hypothetical protein Q043_02783 [Pseudomonas aeruginosa BWHPSA038] >MDF5855061.1 10S-dioxygenase [Pseudomonas aeruginosa] >MDF5861912.1 10S-dioxygenase [Pseudomonas aeruginosa] >MDF5923410.1 10S-dioxygenase [Pseudomonas aeruginosa]	PF21419.1;PF00034.25;PF13442.10	RoxA-like_Cyt-c;Cytochrom_C;Cytochrome_CBB3	RoxA-like, cytochrome c-like;Cytochrome c;Cytochrome C oxidase, cbb3-type, subunit III	<a target="_blank" href="https://www.ncbi.nlm.nih.gov/protein/sp|P55493|Y4IJ_SINFN;/">sp|P55493|Y4IJ_SINFN;</a>	Uncharacterized protein y4iJ OS=Sinorhizobium fredii;	COG2010	C:Energy production and conversion	GO:0020037;GO:0009055	MF:heme binding;MF:electron carrier activity;	------	------	------	------
gene2734	-	M48 family metallopeptidase	13.066	3.70778	7.19494e-16	2.65461e-15	yes	up	ref_gene	mRNA	0.03	0.09	0.1	2.06	2.14	1.95	2.05	0.0733333	<a target="_blank" href="https://www.ncbi.nlm.nih.gov/protein/WP_034077271.1/">WP_034077271.1</a>	M48 family metallopeptidase [Pseudomonas aeruginosa] >EKQ6419802.1 M48 family metalloprotease [Pseudomonas aeruginosa] >EKX0642901.1 M48 family metalloprotease [Pseudomonas aeruginosa] >MBA4903371.1 M48 family metalloprotease [Pseudomonas aeruginosa] >MBG4361613.1 M48 family metalloprotease [Pseudomonas aeruginosa] >MBH3565196.1 M48 family metalloprotease [Pseudomonas aeruginosa]	PF01435.22	Peptidase_M48	Peptidase family M48	<a target="_blank" href="https://www.ncbi.nlm.nih.gov/protein/sp|Q98ET0|HTPX_RHILO;/">sp|Q98ET0|HTPX_RHILO;</a>	Protease HtpX homolog OS=Mesorhizobium japonicum;	COG0501	O:Posttranslational modification, protein turnover, chaperones	------	------	------	------	------	------
gene0856	-	MFS transporter	13.022	3.70284	0.000229702	0.000383976	yes	up	ref_gene	mRNA	0.22	0.07	0	2.75	2.17	3.27	2.73	0.0966667	<a target="_blank" href="https://www.ncbi.nlm.nih.gov/protein/WP_034002841.1/">WP_034002841.1</a>	MFS transporter [Pseudomonas aeruginosa] >EKY1198069.1 MFS transporter [Pseudomonas aeruginosa] >MBG4403998.1 MFS transporter [Pseudomonas aeruginosa] >MBG5873886.1 MFS transporter [Pseudomonas aeruginosa] >MBG7572596.1 MFS transporter [Pseudomonas aeruginosa] >MBH3611912.1 MFS transporter [Pseudomonas aeruginosa]	PF07690.20;PF00083.28;PF12832.11;PF03825.20	MFS_1;Sugar_tr;MFS_1_like;Nuc_H_symport	Major Facilitator Superfamily;Sugar;MFS_1 like family;Nucleoside H+ symporter	<a target="_blank" href="https://www.ncbi.nlm.nih.gov/protein/sp|O34456|EXUT_BACSU;/">sp|O34456|EXUT_BACSU;</a>	Hexuronate transporter OS=Bacillus subtilis;	COG2814	G:Carbohydrate transport and metabolism	GO:0016020;GO:0022857	CC:membrane;MF:transmembrane transporter activity;	------	------	------	------
gene3138	-	MULTISPECIES: MFS transporter	12.965	3.69654	5.14573e-18	2.08528e-17	yes	up	ref_gene	mRNA	0.07	0.14	0.14	3.06	3.08	3.32	3.15333	0.116667	<a target="_blank" href="https://www.ncbi.nlm.nih.gov/protein/WP_003158858.1/">WP_003158858.1</a>	MULTISPECIES: MFS transporter [Pseudomonas] >QFZ64798.1 MFS transporter [Pseudomonas aeruginosa PA99] >HCL3098879.1 MFS transporter [Pseudomonas aeruginosa AF9A] >AGO43307.1 MFS transporter [Pseudomonas aeruginosa RP73] >AHH50669.1 MFS transporter [Pseudomonas aeruginosa YL84] >ALV77997.1 Tetracycline resistance protein, class B [Pseudomonas aeruginosa]	PF07690.20	MFS_1	Major Facilitator Superfamily	<a target="_blank" href="https://www.ncbi.nlm.nih.gov/protein/sp|P02982|TCR1_ECOLX;/">sp|P02982|TCR1_ECOLX;</a>	Tetracycline resistance protein, class A OS=Escherichia coli OX=562 GN=tetA PE=3 SV=2;	COG2814	G:Carbohydrate transport and metabolism	GO:0016020;GO:0022857	CC:membrane;MF:transmembrane transporter activity;	------	------	------	------
gene3156	-	MULTISPECIES: hypothetical protein	12.905	3.68985	0.000110084	0.000189504	yes	up	ref_gene	mRNA	0	0	0.42	4.21	3.57	4.15	3.97667	0.14	<a target="_blank" href="https://www.ncbi.nlm.nih.gov/protein/WP_155713498.1/">WP_155713498.1</a>	hypothetical protein [Pseudomonas aeruginosa]	------	------	------	------	------	------	------	------	------	------	------	------	------
novel0139	-	hypothetical protein ALP65_00570 [Pseudomonas aeruginosa]	12.852	3.68394	6.60667e-11	1.8058e-10	yes	up	novel_gene	unknown	0	2.93	8.06	134.33	94.08	111.96	113.457	3.66333	<a target="_blank" href="https://www.ncbi.nlm.nih.gov/protein/KJJ10284.1/">KJJ10284.1</a>	transcriptional regulator, TetR family [Pseudomonas aeruginosa]	------	------	------	<a target="_blank" href="https://www.ncbi.nlm.nih.gov/protein/sp|P75952|COMR_ECOLI;/">sp|P75952|COMR_ECOLI;</a>	HTH-type transcriptional repressor ComR OS=Escherichia coli;	COG1309	K:Transcription	GO:0003677	MF:DNA binding;	------	------	------	------
gene3368	yscT	MULTISPECIES: SctT family type III secretion system export apparatus subunit PscT	12.817	3.67995	0.000111915	0.000192388	yes	up	ref_gene	mRNA	0.08	0.04	0	0.89	1.11	1.32	1.10667	0.04	<a target="_blank" href="https://www.ncbi.nlm.nih.gov/protein/WP_003103206.1/">WP_003103206.1</a>	MULTISPECIES: SctT family type III secretion system export apparatus subunit PscT [Pseudomonas] >EOQ80113.1 translocation protein in type III secretion [Pseudomonas aeruginosa VRFPA02] >KEA09456.1 preprotein translocase T [Pseudomonas aeruginosa C1913C] >KFB19271.1 preprotein translocase T [Pseudomonas aeruginosa PGPR2] >MBQ9381453.1 SctT family type III secretion system export apparatus subunit …	PF01311.24	Bac_export_1	Bacterial export proteins, family 1	<a target="_blank" href="https://www.ncbi.nlm.nih.gov/protein/sp|P69984|YSCT_YERPE;/">sp|P69984|YSCT_YERPE;</a>	Yop proteins translocation protein T OS=Yersinia pestis OX=632 GN=yscT PE=3 SV=1;	COG4791	U:Intracellular trafficking, secretion, and vesicular transport	GO:0006605;GO:0005886	BP:protein targeting;CC:plasma membrane;	K03228	yscT	map03070	Bacterial secretion system
gene3650	utp	urea transporter	12.812	3.67944	1.61116e-15	5.82619e-15	yes	up	ref_gene	mRNA	0.16	0.05	0.13	2.95	2.9	3.67	3.17333	0.113333	<a target="_blank" href="https://www.ncbi.nlm.nih.gov/protein/WP_209237550.1/">WP_209237550.1</a>	urea transporter [Pseudomonas aeruginosa] >MDI9791914.1 urea transporter [Pseudomonas aeruginosa] >HBO4260666.1 urea transporter [Pseudomonas aeruginosa] >HCF5869728.1 urea transporter [Pseudomonas aeruginosa] >HCT6923963.1 urea transporter [Pseudomonas aeruginosa]	PF03253.18	UT	Urea transporter	<a target="_blank" href="https://www.ncbi.nlm.nih.gov/protein/sp|Q72CX3|UT_DESVH;/">sp|Q72CX3|UT_DESVH;</a>	Urea transporter DVU1160 OS=Desulfovibrio vulgaris;	COG4413	E:Amino acid transport and metabolism	------	------	K08717	utp	------	------
gene2508	benB-xylY	MULTISPECIES: benzoate 1,2-dioxygenase small subunit	12.779	3.67571	0.00177451	0.00273206	yes	up	ref_gene	mRNA	0	0.08	0.08	2.08	1.12	1.05	1.41667	0.0533333	<a target="_blank" href="https://www.ncbi.nlm.nih.gov/protein/WP_003113314.1/">WP_003113314.1</a>	MULTISPECIES: benzoate 1,2-dioxygenase small subunit [Pseudomonas] >NP_251207.1 toluate 1,2-dioxygenase subunit beta [Pseudomonas aeruginosa PAO1] >KEA09974.1 benzene 1,2-dioxygenase [Pseudomonas aeruginosa C1913C] >KEA11366.1 benzene 1,2-dioxygenase [Pseudomonas aeruginosa C2159M] >KFB18663.1 benzoate 1,2-dioxygenase subunit beta [Pseudomonas aeruginosa PGPR2] >MCL3028118.1 benzoate 1,2-dioxygen…	PF00866.22;PF13577.10	Ring_hydroxyl_B;SnoaL_4	Ring hydroxylating beta subunit;SnoaL-like domain	<a target="_blank" href="https://www.ncbi.nlm.nih.gov/protein/sp|P23100|XYLY_PSEPU;/">sp|P23100|XYLY_PSEPU;</a>	Toluate 1,2-dioxygenase subunit beta OS=Pseudomonas putida OX=303 GN=xylY PE=3 SV=1;	COG5517	Q:Secondary metabolites biosynthesis, transport and catabolism	GO:0019380;GO:0019439;GO:1901360;GO:0018623;GO:0018626;GO:0051213;GO:0051537;GO:0005506	BP:3-phenylpropionate catabolic process;BP:aromatic compound catabolic process;BP:organic cyclic compound metabolic process;MF:benzoate 1,2-dioxygenase activity;MF:2-chlorobenzoate 1,2-dioxygenase activity;MF:dioxygenase activity;MF:2 iron, 2 sulfur cluster binding;MF:iron ion binding;	K05550	benB-xylY	map00362;map00622;map00364	Benzoate degradation;Xylene degradation;Fluorobenzoate degradation
gene0829	hpaG	fumarylacetoacetate hydrolase family protein	12.728	3.66992	5.66576e-08	1.27418e-07	yes	up	ref_gene	mRNA	0.05	0.1	0.15	3.26	2.25	2.86	2.79	0.1	<a target="_blank" href="https://www.ncbi.nlm.nih.gov/protein/WP_034014656.1/">WP_034014656.1</a>	fumarylacetoacetate hydrolase family protein [Pseudomonas aeruginosa] >EKY1197244.1 fumarylacetoacetate hydrolase family protein [Pseudomonas aeruginosa] >EKY1199084.1 fumarylacetoacetate hydrolase family protein [Pseudomonas aeruginosa] >EKY1199094.1 fumarylacetoacetate hydrolase family protein [Pseudomonas aeruginosa] >MBI8360562.1 fumarylacetoacetate hydrolase family protein [Pseudomonas aerug…	PF01557.22	FAA_hydrolase	Fumarylacetoacetate	<a target="_blank" href="https://www.ncbi.nlm.nih.gov/protein/sp|Q9RPU5|HPAG_SALDU;/">sp|Q9RPU5|HPAG_SALDU;</a>	4-hydroxyphenylacetate degradation bifunctional isomerase/decarboxylase OS=Salmonella dublin OX=98360 GN=hpaG PE=3 SV=1;	COG0179	Q:Secondary metabolites biosynthesis, transport and catabolism	GO:0016787;GO:0008704;GO:0018800	MF:hydrolase activity;MF:5-carboxymethyl-2-hydroxymuconate delta-isomerase activity;MF:5-oxopent-3-ene-1,2,5-tricarboxylate decarboxylase activity;	K05921	hpaG	map00350	Tyrosine metabolism
gene3795	aldH	aldehyde dehydrogenase (NADP(+))	12.697	3.66637	3.06712e-23	1.5524e-22	yes	up	ref_gene	mRNA	0.16	0.03	0.14	2.85	2.82	3.53	3.06667	0.11	<a target="_blank" href="https://www.ncbi.nlm.nih.gov/protein/WP_209237220.1/">WP_209237220.1</a>	aldehyde dehydrogenase (NAD	PF00171.26	Aldedh	Aldehyde dehydrogenase family	<a target="_blank" href="https://www.ncbi.nlm.nih.gov/protein/sp|Q6FFQ0|KGSDH_ACIAD;/">sp|Q6FFQ0|KGSDH_ACIAD;</a>	Alpha-ketoglutaric semialdehyde dehydrogenase OS=Acinetobacter baylyi;	COG1012	I:Lipid transport and metabolism	GO:0016620	MF:oxidoreductase activity, acting on the aldehyde or oxo group of donors, NAD or NADP as acceptor;	K13877	aldH	map00040;map00470;map00053	Pentose and glucuronate interconversions;D-Amino acid metabolism;Ascorbate and aldarate metabolism
gene5685	-	MULTISPECIES: YeiH family protein	12.696	3.66635	3.64424e-30	2.23871e-29	yes	up	ref_gene	mRNA	0.09	0.08	0.13	2.72	2.71	2.73	2.72	0.1	<a target="_blank" href="https://www.ncbi.nlm.nih.gov/protein/WP_003104836.1/">WP_003104836.1</a>	MULTISPECIES: YeiH family protein [Pseudomonas] >QFZ61811.1 YeiH family protein [Pseudomonas aeruginosa PA99] >SST13137.1 phosphoenolpyruvate carboxylase [Acinetobacter baumannii] >HCL2593094.1 YeiH family protein [Pseudomonas aeruginosa C40A] >HCL2751639.1 YeiH family protein [Pseudomonas aeruginosa 449A] >HCL2796255.1 YeiH family protein [Pseudomonas aeruginosa 7D9A]	PF03601.18	Cons_hypoth698	Conserved hypothetical protein 698	<a target="_blank" href="https://www.ncbi.nlm.nih.gov/protein/sp|Q9HTI1|Y5383_PSEAE;/">sp|Q9HTI1|Y5383_PSEAE;</a>	UPF0324 membrane protein PA5383 OS=Pseudomonas aeruginosa;	COG2855	S:Function unknown	GO:0005886	CC:plasma membrane;	------	------	------	------
gene3363	yscO	MULTISPECIES: type III secretion system central stalk protein PscO	12.576	3.65257	1.10493e-05	2.07994e-05	yes	up	ref_gene	mRNA	0	0.09	0.26	2.76	2.9	3.82	3.16	0.116667	<a target="_blank" href="https://www.ncbi.nlm.nih.gov/protein/WP_023875527.1/">WP_023875527.1</a>	type III secretion system central stalk protein PscO [Pseudomonas aeruginosa] >AHB56683.1 translocation protein in type III secretion [Pseudomonas aeruginosa MTB-1] >MCV0089774.1 type III secretion system central stalk protein PscO [Pseudomonas aeruginosa]	PF07321.16	YscO	Type III secretion protein YscO	<a target="_blank" href="https://www.ncbi.nlm.nih.gov/protein/sp|P40294|YSCO_YERPS;/">sp|P40294|YSCO_YERPS;</a>	Yop proteins translocation protein O OS=Yersinia pseudotuberculosis serotype I;	------	------	GO:0030254	BP:protein secretion by the type III secretion system;	K04056	yscO	map03070	Bacterial secretion system
gene3120	-	MULTISPECIES: MotA/TolQ/ExbB proton channel family protein	12.494	3.64312	9.89753e-06	1.87111e-05	yes	up	ref_gene	mRNA	0.1	0.1	0.18	3.75	3.04	3.12	3.30333	0.126667	<a target="_blank" href="https://www.ncbi.nlm.nih.gov/protein/EQL40867.1/">EQL40867.1</a>	biopolymer transporter ExbD [Pseudomonas aeruginosa VRFPA03]	PF01618.20	MotA_ExbB	MotA/TolQ/ExbB proton channel family	------	------	COG0811	U:Intracellular trafficking, secretion, and vesicular transport	GO:0015031;GO:0005886	BP:protein transport;CC:plasma membrane;	------	------	------	------
gene1249	-	MFS transporter	12.442	3.63719	1.01558e-56	1.03228e-55	yes	up	ref_gene	mRNA	0.5	0.31	0.39	11.02	10.34	10.63	10.6633	0.4	<a target="_blank" href="https://www.ncbi.nlm.nih.gov/protein/WP_016253058.1/">WP_016253058.1</a>	MFS transporter [Pseudomonas aeruginosa] >AMA35876.1 MFS transporter [Pseudomonas aeruginosa DHS01] >AWE86512.1 sugar (and other) transporter family protein [Pseudomonas aeruginosa] >AWR46795.1 MFS transporter [Pseudomonas aeruginosa] >AXL70001.1 MFS permease [Pseudomonas aeruginosa] >AXS87254.1 MFS transporter [Pseudomonas aeruginosa]	PF07690.20;PF00083.28;PF03137.24	MFS_1;Sugar_tr;OATP	Major Facilitator Superfamily;Sugar;Organic Anion Transporter Polypeptide	<a target="_blank" href="https://www.ncbi.nlm.nih.gov/protein/sp|D0ZXQ3|SMVA_SALT1;/">sp|D0ZXQ3|SMVA_SALT1;</a>	Methyl viologen resistance protein SmvA OS=Salmonella typhimurium;	COG2814	G:Carbohydrate transport and metabolism	GO:0016020;GO:0022857	CC:membrane;MF:transmembrane transporter activity;	------	------	------	------
gene3913	-	MULTISPECIES: APC family permease	12.421	3.63466	4.54381e-20	2.04224e-19	yes	up	ref_gene	mRNA	0.08	0.03	0.18	2.94	2.5	2.58	2.67333	0.0966667	<a target="_blank" href="https://www.ncbi.nlm.nih.gov/protein/WP_003082330.1/">WP_003082330.1</a>	MULTISPECIES: APC family permease [Pseudomonas] >NP_249838.1 amino acid permease [Pseudomonas aeruginosa PAO1] >EAZ51724.1 hypothetical protein PACG_00120 [Pseudomonas aeruginosa C3719] >KEA13586.1 amino acid permease [Pseudomonas aeruginosa C1913C] >QFZ60373.1 amino acid permease [Pseudomonas aeruginosa PA99] >SCY08488.1 Inner membrane protein YjeH [Acinetobacter baumannii] >HCL2710312.1 amino a…	PF13520.10;PF00324.25	AA_permease_2;AA_permease	Amino acid permease;Amino acid permease	<a target="_blank" href="https://www.ncbi.nlm.nih.gov/protein/sp|Q9C0Z0|YKM2_SCHPO;/">sp|Q9C0Z0|YKM2_SCHPO;</a>	Uncharacterized amino-acid permease PB24D3.02c OS=Schizosaccharomyces pombe;	COG0531	E:Amino acid transport and metabolism	GO:0016020;GO:0022857	CC:membrane;MF:transmembrane transporter activity;	------	------	------	------
gene2062	hisJ	MULTISPECIES: ABC transporter substrate-binding protein	12.316	3.62246	7.22635e-13	2.24868e-12	yes	up	ref_gene	mRNA	0.07	0.03	0.27	3.5	2.97	3.26	3.24333	0.123333	<a target="_blank" href="https://www.ncbi.nlm.nih.gov/protein/WP_003114013.1/">WP_003114013.1</a>	MULTISPECIES: ABC transporter substrate-binding protein [Pseudomonas] >NP_251613.1 histidine ABC transporter substrate-binding protein HisJ [Pseudomonas aeruginosa PAO1] >EAZ53346.1 periplasmic histidine-binding protein HisJ [Pseudomonas aeruginosa C3719] >EOQ78656.1 periplasmic histidine-binding protein HisJ [Pseudomonas aeruginosa VRFPA02] >KEA16906.1 ABC transporter substrate-binding protein […	PF00497.24;PF10613.13	SBP_bac_3;Lig_chan-Glu_bd	Bacterial extracellular solute-binding proteins, family 3;Ligated ion channel L-glutamate- and glycine-binding site	<a target="_blank" href="https://www.ncbi.nlm.nih.gov/protein/sp|P0AEU2|HISJ_ECO57;/">sp|P0AEU2|HISJ_ECO57;</a>	Histidine-binding periplasmic protein OS=Escherichia coli O157:H7 OX=83334 GN=hisJ PE=3 SV=1;	COG0834;COG0834	E:Amino acid transport and metabolism;T:Signal transduction mechanisms	------	------	K10014	hisJ	map02010	ABC transporters
gene2052	-	MFS transporter	12.308	3.62156	3.83473e-17	1.49236e-16	yes	up	ref_gene	mRNA	0.14	0.16	0.05	3.11	3	2.98	3.03	0.116667	<a target="_blank" href="https://www.ncbi.nlm.nih.gov/protein/WP_155713160.1/">WP_155713160.1</a>	MFS transporter [Pseudomonas aeruginosa]	PF07690.20	MFS_1	Major Facilitator Superfamily	<a target="_blank" href="https://www.ncbi.nlm.nih.gov/protein/sp|B7V6N7|SOTB_PSEA8;/">sp|B7V6N7|SOTB_PSEA8;</a>	Probable sugar efflux transporter OS=Pseudomonas aeruginosa;	COG2814	G:Carbohydrate transport and metabolism	------	------	------	------	------	------
gene3075	eptA	phosphoethanolamine--lipid A transferase	12.253	3.6151	3.35936e-21	1.58359e-20	yes	up	ref_gene	mRNA	0.06	0.13	0.09	2.45	2.27	2.45	2.39	0.0933333	<a target="_blank" href="https://www.ncbi.nlm.nih.gov/protein/WP_209237516.1/">WP_209237516.1</a>	phosphoethanolamine--lipid A transferase [Pseudomonas aeruginosa] >MCV4373742.1 phosphoethanolamine--lipid A transferase [Pseudomonas aeruginosa] >MDI9790791.1 phosphoethanolamine--lipid A transferase [Pseudomonas aeruginosa] >HBO4261348.1 phosphoethanolamine--lipid A transferase [Pseudomonas aeruginosa] >HCF5869649.1 phosphoethanolamine--lipid A transferase [Pseudomonas aeruginosa] >HCT6922901.1…	PF00884.27;PF08019.16	Sulfatase;EptA_B_N	Sulfatase;Phosphoethanolamine transferase EptA/EptB	<a target="_blank" href="https://www.ncbi.nlm.nih.gov/protein/sp|P30845|EPTA_ECOLI;/">sp|P30845|EPTA_ECOLI;</a>	Phosphoethanolamine transferase EptA OS=Escherichia coli;	COG2194	M:Cell wall/membrane/envelope biogenesis	------	------	K03760	eptA	map00540;map01503	Cationic antimicrobial peptide (CAMP) resistance
gene2743	arsR	MULTISPECIES: metalloregulator ArsR/SmtB family transcription factor	12.212	3.61023	0.000161443	0.000273797	yes	up	ref_gene	mRNA	0.42	0.2	0	5.18	5.7	4	4.96	0.206667	<a target="_blank" href="https://www.ncbi.nlm.nih.gov/protein/WP_134559109.1/">WP_134559109.1</a>	metalloregulator ArsR/SmtB family transcription factor, partial [Pseudomonas aeruginosa]	PF01022.24;PF12840.11	HTH_5;HTH_20	Bacterial regulatory protein, arsR family;Helix-turn-helix domain	<a target="_blank" href="https://www.ncbi.nlm.nih.gov/protein/sp|Q88JD1|ARSR2_PSEPK;/">sp|Q88JD1|ARSR2_PSEPK;</a>	Arsenic resistance transcriptional regulator ArsR2 OS=Pseudomonas putida;	COG0640	K:Transcription	GO:0006355;GO:0003700	BP:regulation of transcription, DNA-templated;MF:transcription factor activity, sequence-specific DNA binding;	K03892	arsR	------	------
gene5448	marR	MULTISPECIES: MarR family transcriptional regulator	12.209	3.60987	1.69447e-23	8.64725e-23	yes	up	ref_gene	mRNA	0.89	0.87	0.37	16.63	19.93	17.24	17.9333	0.71	<a target="_blank" href="https://www.ncbi.nlm.nih.gov/protein/WP_003110596.1/">WP_003110596.1</a>	MULTISPECIES: MarR family transcriptional regulator [Pseudomonas] >NP_253844.1 transcriptional regulator [Pseudomonas aeruginosa PAO1] >EAZ55583.1 hypothetical protein PACG_04262 [Pseudomonas aeruginosa C3719] >EOQ76814.1 MarR family transcriptional regulator [Pseudomonas aeruginosa VRFPA02] >EQL44404.1 MarR family transcriptional regulator [Pseudomonas aeruginosa VRFPA03] >ESR70747.1 MarR family…	PF12802.11;PF01047.26;PF13463.10	MarR_2;MarR;HTH_27	MarR family;MarR family;Winged helix DNA-binding domain	<a target="_blank" href="https://www.ncbi.nlm.nih.gov/protein/sp|P27245|MARR_ECOLI;/">sp|P27245|MARR_ECOLI;</a>	Multiple antibiotic resistance protein MarR OS=Escherichia coli;	COG1846	K:Transcription	GO:0006355;GO:0003700	BP:regulation of transcription, DNA-templated;MF:transcription factor activity, sequence-specific DNA binding;	------	------	------	------
gene4905	fimD	fimbrial biogenesis outer membrane usher protein	12.169	3.60512	6.33786e-28	3.64353e-27	yes	up	ref_gene	mRNA	0.1	0.06	0.1	2.56	2.09	2.4	2.35	0.0866667	<a target="_blank" href="https://www.ncbi.nlm.nih.gov/protein/WP_209237590.1/">WP_209237590.1</a>	fimbria/pilus outer membrane usher protein [Pseudomonas aeruginosa] >MCV4374113.1 fimbrial biogenesis outer membrane usher protein [Pseudomonas aeruginosa] >MDI9792548.1 fimbria/pilus outer membrane usher protein [Pseudomonas aeruginosa] >HBO4262480.1 fimbrial biogenesis outer membrane usher protein [Pseudomonas aeruginosa] >HCF5869908.1 fimbrial biogenesis outer membrane usher protein [Pseudomon…	PF00577.24;PF13953.10	Usher;PapC_C	Outer membrane usher protein;PapC C-terminal domain	<a target="_blank" href="https://www.ncbi.nlm.nih.gov/protein/sp|P33408|MYFC_YEREN;/">sp|P33408|MYFC_YEREN;</a>	Outer membrane usher protein MyfC OS=Yersinia enterocolitica OX=630 GN=myfC PE=3 SV=1;	COG3188;COG3188	N:Cell motility;W:Extracellular structures	------	------	K07347	fimD	map05133	Pertussis
gene4958	afuB	iron ABC transporter permease	12.16	3.60408	1.83858e-19	8.0699e-19	yes	up	ref_gene	mRNA	0.1	0.08	0.12	3.03	2.01	2.84	2.62667	0.1	<a target="_blank" href="https://www.ncbi.nlm.nih.gov/protein/WP_016254051.1/">WP_016254051.1</a>	iron ABC transporter permease [Pseudomonas aeruginosa] >EOT22189.1 iron ABC transporter, permease [Pseudomonas aeruginosa PA14] >EQL42515.1 iron ABC transporter permease [Pseudomonas aeruginosa VRFPA03] >ERV33301.1 iron ABC transporter, permease [Pseudomonas aeruginosa BL16] >ERV51140.1 iron ABC transporter, permease [Pseudomonas aeruginosa BL09] >ERV80348.1 iron ABC transporter, permease [Pseudo…	PF00528.26	BPD_transp_1	Binding-protein-dependent transport system inner membrane component	<a target="_blank" href="https://www.ncbi.nlm.nih.gov/protein/sp|P71338|FBPB2_HAEIN;/">sp|P71338|FBPB2_HAEIN;</a>	F;	COG1178	P:Inorganic ion transport and metabolism	------	------	K02011	afuB	map02010	ABC transporters
gene2903	-	MULTISPECIES: hypothetical protein	12.142	3.60197	0.0292564	0.0390169	yes	up	ref_gene	mRNA	0	0	0	3.61	2.63	5.44	3.89333	0	<a target="_blank" href="https://www.ncbi.nlm.nih.gov/protein/WP_208533747.1/">WP_208533747.1</a>	hypothetical protein, partial [Pseudomonas aeruginosa]	------	------	------	------	------	------	------	------	------	------	------	------	------
gene2327	pfeE	ferric enterobactin esterase PfeE	12.073	3.59375	7.47385e-17	2.88317e-16	yes	up	ref_gene	mRNA	0.16	0.1	0.22	4.45	3.59	4.18	4.07333	0.16	<a target="_blank" href="https://www.ncbi.nlm.nih.gov/protein/WP_003143800.1/">WP_003143800.1</a>	ferric enterobactin esterase PfeE [Pseudomonas aeruginosa] >AXN24045.1 ferric enterobactin esterase PfeE [Pseudomonas aeruginosa] >EIU5457616.1 ferric enterobactin esterase PfeE [Pseudomonas aeruginosa] >EIU5541024.1 ferric enterobactin esterase PfeE [Pseudomonas aeruginosa] >EKA54909.1 hypothetical protein PAE2_2188 [Pseudomonas aeruginosa E2] >EKV6495166.1 ferric enterobactin esterase PfeE [Pse…	PF00756.24;PF00326.25;PF12146.12	Esterase;Peptidase_S9;Hydrolase_4	Putative esterase;Prolyl oligopeptidase family;Serine aminopeptidase, S33	<a target="_blank" href="https://www.ncbi.nlm.nih.gov/protein/sp|Q9I0F2|PFEE_PSEAE;/">sp|Q9I0F2|PFEE_PSEAE;</a>	Iro;	COG2819	R:General function prediction only	GO:0042597;GO:0016787;GO:0052689;GO:0016788	CC:periplasmic space;MF:hydrolase activity;MF:carboxylic ester hydrolase activity;MF:hydrolase activity, acting on ester bonds;	K23722	pfeE	------	------
gene2984	yejE	MULTISPECIES: ABC transporter permease	11.987	3.5834	1.19384e-11	3.43798e-11	yes	up	ref_gene	mRNA	0.11	0.09	0.09	2.53	1.97	2.82	2.44	0.0966667	<a target="_blank" href="https://www.ncbi.nlm.nih.gov/protein/WP_003103639.1/">WP_003103639.1</a>	MULTISPECIES: ABC transporter permease [Pseudomonas] >NP_250750.1 ABC transporter permease [Pseudomonas aeruginosa PAO1] >SSU28273.1 oligopeptide ABC transporter [Acinetobacter baumannii] >HCL2788936.1 ABC transporter permease [Pseudomonas aeruginosa 1BAE] >HCL2792585.1 ABC transporter permease [Pseudomonas aeruginosa 7D9A] >HCL2909133.1 ABC transporter permease [Pseudomonas aeruginosa 059A] >AAG…	PF00528.26	BPD_transp_1	Binding-protein-dependent transport system inner membrane component	<a target="_blank" href="https://www.ncbi.nlm.nih.gov/protein/sp|P33915|YEJE_ECOLI;/">sp|P33915|YEJE_ECOLI;</a>	Inner membrane ABC transporter permease protein YejE OS=Escherichia coli;	COG4239	Q:Secondary metabolites biosynthesis, transport and catabolism	GO:0042884;GO:0055085;GO:0005886	BP:microcin transport;BP:transmembrane transport;CC:plasma membrane;	K13895	yejE	map02010	ABC transporters
gene3648	gckA	MULTISPECIES: glycerate kinase	11.98	3.58258	1.07728e-18	4.53513e-18	yes	up	ref_gene	mRNA	0.09	0.09	0.19	3.33	2.81	3.14	3.09333	0.123333	<a target="_blank" href="https://www.ncbi.nlm.nih.gov/protein/WP_003118700.1/">WP_003118700.1</a>	MULTISPECIES: glycerate kinase [Pseudomonas] >ARI00958.1 MOFRL family protein [Pseudomonas aeruginosa PAK] >ARN36240.1 hydroxypyruvate reductase [Pseudomonas aeruginosa] >AUA84413.1 glycerate kinase [Pseudomonas aeruginosa] >AUA90504.1 glycerate kinase [Pseudomonas aeruginosa] >AWZ92960.1 hypothetical protein CSC46_2145 [Pseudomonas aeruginosa]	PF13660.10;PF05161.17	DUF4147;MOFRL	Domain of unknown function;MOFRL family	<a target="_blank" href="https://www.ncbi.nlm.nih.gov/protein/sp|Q44472|TTUD4_AGRVI;/">sp|Q44472|TTUD4_AGRVI;</a>	Putative hydroxypyruvate reductase OS=Agrobacterium vitis OX=373 GN=ttuD PE=2 SV=1;	COG2379	G:Carbohydrate transport and metabolism	GO:0016310;GO:0008887;GO:0016491	BP:phosphorylation;MF:glycerate kinase activity;MF:oxidoreductase activity;	K11529	gck	map00680;map00630;map00030;map00561;map00260	Methane metabolism;Glyoxylate and dicarboxylate metabolism;Pentose phosphate pathway;Glycerolipid metabolism;Glycine, serine and threonine metabolism
gene1358	potC	MULTISPECIES: ABC transporter permease	11.934	3.57705	1.6647e-08	3.89249e-08	yes	up	ref_gene	mRNA	0.13	0	0.17	2.58	1.95	2.97	2.5	0.1	<a target="_blank" href="https://www.ncbi.nlm.nih.gov/protein/WP_003092244.1/">WP_003092244.1</a>	MULTISPECIES: ABC transporter permease [Pseudomonas] >EAZ53967.1 polyamine transport protein PotC [Pseudomonas aeruginosa C3719] >EOQ77961.1 polyamine transport protein PotC [Pseudomonas aeruginosa VRFPA02] >EQL39421.1 putrescine/spermidine ABC transporter permease [Pseudomonas aeruginosa VRFPA03] >ESR68749.1 putrescine/spermidine ABC transporter permease [Pseudomonas aeruginosa VRFPA05] >EVT8477…	PF00528.26	BPD_transp_1	Binding-protein-dependent transport system inner membrane component	<a target="_blank" href="https://www.ncbi.nlm.nih.gov/protein/sp|P0AFK8|POTC_ECO57;/">sp|P0AFK8|POTC_ECO57;</a>	Spermidine/putrescine transport system permease protein PotC OS=Escherichia coli O157:H7 OX=83334 GN=potC PE=3 SV=1;	COG1177	E:Amino acid transport and metabolism	GO:0055085;GO:0005886	BP:transmembrane transport;CC:plasma membrane;	K11070	potC	map02010	ABC transporters
gene0798	aceF	MULTISPECIES: acetoin dehydrogenase dihydrolipoyllysine-residue acetyltransferase subunit	11.869	3.56908	1.6928e-14	5.75125e-14	yes	up	ref_gene	mRNA	0.08	0.05	0.2	3	2.74	2.64	2.79333	0.11	<a target="_blank" href="https://www.ncbi.nlm.nih.gov/protein/WP_003093511.1/">WP_003093511.1</a>	MULTISPECIES: acetoin dehydrogenase dihydrolipoyllysine-residue acetyltransferase subunit [Pseudomonas] >EAZ54478.1 hypothetical protein PACG_03065 [Pseudomonas aeruginosa C3719] >EOQ77348.1 acetoin dehydrogenase E2 subunit dihydrolipoyllysine-residue acetyltransferase [Pseudomonas aeruginosa VRFPA02] >EVT84320.1 acetoin dehydrogenase [Pseudomonas aeruginosa VRFPA09] >KEA21828.1 acetoin dehydroge…	PF00561.24;PF12697.11;PF00364.26;PF12146.12;PF00975.24	Abhydrolase_1;Abhydrolase_6;Biotin_lipoyl;Hydrolase_4;Thioesterase	alpha/beta hydrolase fold;Alpha/beta hydrolase family;Biotin-requiring enzyme;Serine aminopeptidase, S33;Thioesterase domain	<a target="_blank" href="https://www.ncbi.nlm.nih.gov/protein/sp|Q59695|ACOC_PSEPU;/">sp|Q59695|ACOC_PSEPU;</a>	Dihydrolipoyllysine-residue acetyltransferase component of acetoin cleaving system OS=Pseudomonas putida OX=303 GN=acoC PE=3 SV=1;	COG0508	C:Energy production and conversion	GO:0016787;GO:0016740;GO:0016746	MF:hydrolase activity;MF:transferase activity;MF:transferase activity, transferring acyl groups;	K00627	aceF	map00020;map00010;map00785;map00620	Citrate cycle (TCA cycle);Glycolysis / Gluconeogenesis;Lipoic acid metabolism;Pyruvate metabolism
gene4502	gspK	MULTISPECIES: type II secretion system minor pseudopilin GspK	11.846	3.56634	1.60489e-10	4.26774e-10	yes	up	ref_gene	mRNA	0.09	0.09	0.09	2.29	1.88	2.74	2.30333	0.09	<a target="_blank" href="https://www.ncbi.nlm.nih.gov/protein/WP_019725817.1/">WP_019725817.1</a>	MULTISPECIES: type II secretion system minor pseudopilin GspK [Pseudomonas] >KFB20023.1 HxcX atypical pseudopilin [Pseudomonas aeruginosa PGPR2] >SSV47912.1 general secretion pathway protein K [Acinetobacter baumannii] >HCL2592128.1 type II secretion system minor pseudopilin GspK [Pseudomonas aeruginosa C40A] >ALY37510.1 HxcX atypical pseudopilin [Pseudomonas aeruginosa] >ALZ21199.1 HxcX atypical…	PF03934.17;PF21687.1;PF12836.11	T2SSK;T2SSK_1st;HHH_3	Type II secretion system;Type II secretion system;Helix-hairpin-helix motif	<a target="_blank" href="https://www.ncbi.nlm.nih.gov/protein/sp|Q00518|GSPK_PSEAE;/">sp|Q00518|GSPK_PSEAE;</a>	Type II secretion system protein K OS=Pseudomonas aeruginosa;	COG3156	U:Intracellular trafficking, secretion, and vesicular transport	GO:0009306;GO:0005886	BP:protein secretion;CC:plasma membrane;	K02460	gspK	map03070;map05111	Bacterial secretion system;Biofilm formation - Vibrio cholerae
gene0195	-	TonB-dependent receptor	11.815	3.56256	5.74713e-30	3.50961e-29	yes	up	ref_gene	mRNA	0.11	0.07	0.11	2.65	2.22	2.68	2.51667	0.0966667	<a target="_blank" href="https://www.ncbi.nlm.nih.gov/protein/WP_128707069.1/">WP_128707069.1</a>	TonB-dependent receptor [Pseudomonas aeruginosa] >MBI8360041.1 TonB-dependent receptor [Pseudomonas aeruginosa] >MBI9132591.1 TonB-dependent receptor [Pseudomonas aeruginosa] >MCO2282155.1 TonB-dependent receptor [Pseudomonas aeruginosa] >MCO2313127.1 TonB-dependent receptor [Pseudomonas aeruginosa] >MCO2901054.1 TonB-dependent receptor [Pseudomonas aeruginosa]	PF00593.28;PF07715.19;PF14905.10	TonB_dep_Rec;Plug;OMP_b-brl_3	TonB dependent receptor;TonB-dependent Receptor Plug Domain;Outer membrane protein beta-barrel family	<a target="_blank" href="https://www.ncbi.nlm.nih.gov/protein/sp|Q8YQ14|IACT_NOSS1;/">sp|Q8YQ14|IACT_NOSS1;</a>	Iron and copper transporter IacT OS=Nostoc sp.;	COG1629	P:Inorganic ion transport and metabolism	------	------	K02014	------	------	------
gene0721	pchD	MULTISPECIES: pyochelin biosynthesis salicyl-AMP ligase PchD	11.739	3.5533	1.17053e-22	5.81032e-22	yes	up	ref_gene	mRNA	0.12	0.03	0.18	2.72	2.91	2.85	2.82667	0.11	<a target="_blank" href="https://www.ncbi.nlm.nih.gov/protein/WP_003118945.1/">WP_003118945.1</a>	MULTISPECIES: pyochelin biosynthesis salicyl-AMP ligase PchD [Pseudomonas] >AAD55799.1 salicyl-AMP ligase PchD [Pseudomonas aeruginosa PA14] >EAZ54537.1 pyochelin biosynthesis protein PchD [Pseudomonas aeruginosa C3719] >KEA18489.1 AMP-dependent synthetase [Pseudomonas aeruginosa C2159M] >HCL2714824.1 pyochelin biosynthesis salicyl-AMP ligase PchD [Pseudomonas aeruginosa EF8E] >HCL2783213.1 pyoch…	PF00501.32;PF13193.10	AMP-binding;AMP-binding_C	AMP-binding enzyme;AMP-binding enzyme C-terminal domain	<a target="_blank" href="https://www.ncbi.nlm.nih.gov/protein/sp|A0A0H2ZF83|PCHD_PSEAB;/">sp|A0A0H2ZF83|PCHD_PSEAB;</a>	Pyochelin synthase PchD OS=Pseudomonas aeruginosa;	COG1021	Q:Secondary metabolites biosynthesis, transport and catabolism	GO:0016874	MF:ligase activity;	K12238	pchD	map01053	Biosynthesis of siderophore group nonribosomal peptides
gene0527	-	MULTISPECIES: cytochrome C oxidase subunit IV family protein	11.688	3.54696	0.0026385	0.0039674	yes	up	ref_gene	mRNA	0	0	0.98	10.48	8.51	7.65	8.88	0.326667	<a target="_blank" href="https://www.ncbi.nlm.nih.gov/protein/WP_003084879.1/">WP_003084879.1</a>	MULTISPECIES: cytochrome C oxidase subunit IV family protein [Pseudomonas] >EQL44609.1 membrane protein [Pseudomonas aeruginosa VRFPA03] >ESR70543.1 membrane protein [Pseudomonas aeruginosa VRFPA05] >KEA18662.1 membrane protein [Pseudomonas aeruginosa C2159M] >QFZ62459.1 hypothetical protein FVF66_17565 [Pseudomonas aeruginosa PA99] >SAJ30206.1 Uncharacterised protein [Enterobacter cloacae] >SST0…	PF03626.18	COX4_pro	Prokaryotic Cytochrome C oxidase subunit IV	<a target="_blank" href="https://www.ncbi.nlm.nih.gov/protein/sp|Q51483|Y522_PSEAE;/">sp|Q51483|Y522_PSEAE;</a>	Uncharacterized protein PA0522 OS=Pseudomonas aeruginosa;	------	------	GO:0005886	CC:plasma membrane;	------	------	------	------
gene3275	narK	MULTISPECIES: NarK/NasA family nitrate transporter	11.667	3.54436	4.56989e-18	1.86292e-17	yes	up	ref_gene	mRNA	0.11	0.11	0.09	3.09	2.19	2.75	2.67667	0.103333	<a target="_blank" href="https://www.ncbi.nlm.nih.gov/protein/KJJ11429.1/">KJJ11429.1</a>	nitrite transporter [Pseudomonas aeruginosa]	PF07690.20;PF13347.10	MFS_1;MFS_2	Major Facilitator Superfamily;MFS/sugar transport protein	<a target="_blank" href="https://www.ncbi.nlm.nih.gov/protein/sp|P42432|NASA_BACSU;/">sp|P42432|NASA_BACSU;</a>	Nitrate transporter OS=Bacillus subtilis;	COG2223	P:Inorganic ion transport and metabolism	GO:0042128;GO:0005886;GO:0015112;GO:0015113	BP:nitrate assimilation;CC:plasma membrane;MF:nitrate transmembrane transporter activity;MF:nitrite transmembrane transporter activity;	K02575	narK	map00910	Nitrogen metabolism
gene1429	alg44	MULTISPECIES: alginate biosynthesis protein Alg44	11.651	3.54242	3.175e-14	1.06054e-13	yes	up	ref_gene	mRNA	0.1	0.02	0.19	2.82	2.4	2.52	2.58	0.103333	<a target="_blank" href="https://www.ncbi.nlm.nih.gov/protein/RMS54616.1/">RMS54616.1</a>	hypothetical protein ALP65_02479 [Pseudomonas aeruginosa]	PF07238.18;PF13437.10;PF13533.10;PF16576.9	PilZ;HlyD_3;Biotin_lipoyl_2;HlyD_D23	PilZ domain;HlyD family secretion protein;Biotin-lipoyl like;Barrel-sandwich domain of CusB or HlyD membrane-fusion	<a target="_blank" href="https://www.ncbi.nlm.nih.gov/protein/sp|Q9HY69|ALG44_PSEAE;/">sp|Q9HY69|ALG44_PSEAE;</a>	Mannuronan synthase OS=Pseudomonas aeruginosa;	COG1566	V:Defense mechanisms	GO:0042121;GO:0044010;GO:0016020;GO:0009276;GO:0042597;GO:0035438;GO:0004467;GO:0047643	BP:alginic acid biosynthetic process;BP:single-species biofilm formation;CC:membrane;CC:Gram-negative-bacterium-type cell wall;CC:periplasmic space;MF:cyclic-di-GMP binding;MF:long-chain fatty acid-CoA ligase activity;MF:alginate synthase activity;	K19291	alg44	map00543;map02025;map00051	Exopolysaccharide biosynthesis;Biofilm formation - Pseudomonas aeruginosa;Fructose and mannose metabolism
gene3761	-	MULTISPECIES: MFS transporter	11.47	3.51978	2.48338e-16	9.34672e-16	yes	up	ref_gene	mRNA	0.17	0.11	0.06	2.82	2.1	3.39	2.77	0.113333	<a target="_blank" href="https://www.ncbi.nlm.nih.gov/protein/WP_003116033.1/">WP_003116033.1</a>	MULTISPECIES: MFS transporter [Pseudomonas] >KEA13468.1 MFS transporter [Pseudomonas aeruginosa C1913C] >MBQ9381427.1 MFS transporter [Pseudomonas sp.] >QFZ60258.1 MFS transporter [Pseudomonas aeruginosa PA99] >CDI89437.1 putative major facilitator superfamily transporter [Pseudomonas aeruginosa PA38182] >SSU23961.1 MFS transporter [Acinetobacter baumannii] >HCL2710456.1 MFS transporter [Pseudomo…	PF07690.20;PF06779.18	MFS_1;MFS_4	Major Facilitator Superfamily;Uncharacterised MFS-type transporter YbfB	<a target="_blank" href="https://www.ncbi.nlm.nih.gov/protein/sp|O31444|YBFB_BACSU;/">sp|O31444|YBFB_BACSU;</a>	Uncharacterized MFS-type transporter YbfB OS=Bacillus subtilis;	COG2223	P:Inorganic ion transport and metabolism	GO:0016020;GO:0022857	CC:membrane;MF:transmembrane transporter activity;	------	------	------	------
[truncated: 2,796 more rows]

## Sheet: Table S4
>kstD-like enzyme gene sequence (VMR32_13975)
[truncated: 7 more rows]

## Sheet: Table S5
Taxonomy	Number of hits	Number of Organisms	Description
Gammaproteobacteria	2587	71
. Pseudomonadaceae	2584	69
.. Pseudomonas	22	69	Pseudomonas hits
[truncated: 72 more rows]

## Sheet: Table S6
2-ΔΔCt	sensitivity	1 － specificity	sensitivity+ specificity-1
[truncated: 57 more rows]

[truncated: 4 more sheets: Table S7, Table S8, Table S9, Table S10]
